# Supplementary material for: Paired immunoglobulin-like receptor B is an entry receptor for mammalian orthoreovirus
Source: Nat Commun. 2023 May 5;14:2615. doi: 10.1038/s41467-023-38327-6 (PMC10163058; doi:10.1038/s41467-023-38327-6)
Supplement: Supplementary file 4 — Source Data [file 41467_2023_38327_MOESM4_ESM.xlsx]

## Sheet: fig1b
	Passage 1					Passage 2					Passage 3
Fluoresence gate		Read abundance	Fold change		Fluoresence gate		Read abundance	Fold change		Fluoresence gate		Read abundance	Fold change
Low	Guca1a	2221	65.03		Low	Kel	593	235.62		Low	LOC101055907	2146	81.35
Low	Adrb3	2009	64.82		Low	Tm4sf1	665	139.45		Low	C330021F23Rik	2033	41.18
Low	Csnk2a2	1972	37.75		Low	PirB	704	132.87		Low	Cldn12	1596	86.78
Low	Rab4a	1910	49.67		Low	Aqp3	427	109.27		Low	Slc39a1	1506	67.64
Low	Prkcq	1718	72.12		Low	Grin2b	516	92.75		Low	Gabrg2	1462	76.47
Low	Olfr676	1616	31.46		Low	Olfr199	318	84.23		Low	Adgrg4	1346	28.38
Low	Fcho1	1605	39.66		Low	Adgrf4	373	82.82		Low	Adam6b	1288	62.61
Low	Cntnap5c	1558	57.75		Low	Snx12	696	75.06		Low	Tas2r121	1131	28.67
Low	Parm1	1525	43.55		Low	Antxrl	404	67.03		Low	Ptchd4	1066	48.41
Low	Tnfrsf26	1517	64.46		Low	H2-K1	463	66.58		Low	Nlrp6	1029	37.96
Low	Frg2f4	1498	30.89		Low	Slc6a9	640	64.42		Low	Adcyap1r1	1022	26.56
Low	Elf1	1496	61.32		Low	I830077J02Rik	387	62.83		Low	Olfr517	995	34.55
Low	Prx	1420	46.68		Low	Olfr1440	370	62.07		Low	Sptbn2	954	54
Low	Vmn2r42	1405	34.97		Low	Tmprss13	373	61.89		Low	Olfr656	950	35.37
Low	Wwc1	1384	43.84		Low	Selp	448	58.82		Low	Tfrc	938	32.03
Low	Olfr506	1378	25.4		Low	Tmem184c	355	55.83		Low	Olfr73	926	22.78
Low	Syndig1	1377	42.46		Low	Slc10a5	400	51.62		Low	Olfr157	900	31.25
Low	Slc9a3	1374	46.03		Low	Tgfa	375	50.11		Low	Olfr197	882	34.06
Low	Fam205a2	1359	21.23		Low	Wbscr28	412	47.85		Low	Olfr714	882	25.31
Low	Acbd4	1343	40.69		Low	Prss30	359	47.55		Low	Tmem72	860	35.18
Low	Scnn1a	1341	50.24		Low	Cald1	522	47.19		Low	Olfr538	843	24.02
Low	Asah2	1334	25.82		Low	Cacna2d3	335	46.4		Low	Gpr183	839	18.25
Low	Mfsd14b	1320	26.13		Low	Tmem238	427	46.38		Low	Ereg	831	21.73
Low	Ntsr1	1293	41.72		Low	Anxa8	408	43.69		Low	Tmem140	826	20.2
Low	Slamf9	1291	19.82		Low	Ptk2	348	43.42		Low	Cldn16	798	19.86
Low	Olfr597	1273	20.63		Low	Sppl2b	353	42.98		Low	Gprin2	796	24.92
Low	Rab22a	1272	43.03		Low	Olfr77	352	42.86		Low	Il23r	788	33.23
Low	Slc35e1	1270	49.72		Low	9330182L06Rik	309	37.93		Low	Slc38a5	781	27.12
Low	Pcdhga11	1259	66.47		Low	Wars2	377	37.45		Low	Olfr403	781	16.99
Low	Morf4l2	1251	17.94		Low	Cd53	353	35.53		Low	Fgfrl1	773	32.93
Low	Taar3	1231	25.68		Low	Ly75	315	32.35		Low	Minpp1	758	18.53
Low	Rassf2	1226	38.83		Low	Cplx4	546	29.98		Low	Mrgprb4	750	22.79
Low	LOC102635992	1226	36.2		Low	Olfr259	413	26.53		Low	Lst1	749	35.17
Low	Rhou	1207	47.79		Low	Adgrg4	334	25.73		Low	Tmco5b	745	23.68
Low	4930469G21Rik	1112	49.67		Medium	PirB	4106	152.64		Low	PirB	743	38.38
Low	F2r	1084	69.95		Medium	Spaca3	3353	79.14		Low	Trhr	742	43.8
Low	Il1rapl2	1082	49.61		Medium	Nrxn2	2437	65.3		Low	Hyal2	740	24.46
Low	Mttp	1044	41.34		Medium	Gabra6	1977	36.75		Low	Olfr884	735	23.18
Low	Arhgap18	1043	55.91		Medium	Gp5	1308	54.79		Low	Mrap2	727	15.65
Low	Olfr460	1018	47.93		Medium	Pcdhb10	1277	41.28		Low	Scn7a	726	28.85
Low	Gnas	993	62.91		Medium	Tas2r124	1196	10.13		Low	Exoc6b	726	20.27
Low	Slc35f4	987	42.46		Medium	Crhr1	1183	28.84		Low	Kcns1	725	28.81
Low	Pde3a	924	40.75		Medium	Mapkap1	1179	55.66		Low	Plcg2	722	20.02
Low	Diras2	914	43.04		Medium	Trpc6	1179	23.85		Low	Snap47	719	25.18
Low	PirB	910	24.39		Medium	Igsf8	1144	32.4		Low	Rgs2	716	29.59
Medium	PirB	1828	63.5		Medium	Mrgprh	1097	30.49		Low	Prss27	710	23.47
Medium	Tmem178b	1265	23.75		Medium	Atp6ap1l	1081	27.02		Low	Rgs9	704	20.49
Medium	Chrnb2	1142	52.03		Medium	Olfr1254	1077	24.27		Medium	Col23a1	1654	75.17
Medium	PirB	886	18.94		Medium	Rhof	1067	70.52		Medium	PirB	1594	64.29
Medium	Igsf1	756	18.43		Medium	Olfr273	1066	22.48		Medium	Adgrg4	1188	19.56
Medium	Ms4a4c	724	2.81		Medium	Gucy2g	1062	31.27		Medium	Tas2r121	1129	22.35
Medium	Tspan9	701	21.64		Medium	Slc39a14	1056	35.69		Medium	Ptchd3	1034	31.78
Medium	Lrba	697	28.91		Medium	P2ry14	1053	16.14		Medium	Rftn1	1026	19.59
Medium	Frmpd1	687	23		Medium	Prkar2a	1028	27.79		Medium	Vmn2r117	1022	18.84
Medium	H2-T3	663	12.62		Medium	Dync2h1	1027	25.45		Medium	Il23r	992	32.66
Medium	Epb41l1	654	11.5		Medium	Klrc3	1018	22.1		Medium	Hfe2	889	30.19
Medium	Kank1	647	18.35		Medium	Cd70	1001	21.26		Medium	Grm8	863	23.4
Medium	Rasa3	642	13.02		Medium	Clta	985	33.67		Medium	Cldn12	862	36.6
Medium	Tas2r103	638	23.33		Medium	Fxyd6	946	30.25		Medium	Mapkap1	851	43.59
Medium	Olfr726	635	12.98		Medium	Slc7a10	942	41.2		Medium	Cdh11	827	25.66
Medium	Rtkn2	625	17.72		Medium	Car14	940	16.35		Medium	Cttn	781	52.5
Medium	1600002K03Rik	601	11.21		Medium	Ffar3	928	31.36		Medium	Gabrg2	778	31.78
Medium	Sv2b	598	12.98		Medium	Rab4b	926	14.73		Medium	Scn7a	765	23.73
Medium	Olfr584	594	15.14		High	Olfr118	4620	95.92		Medium	Eps8l1	762	16.28
Medium	1110032F04Rik	593	21.4		High	Olfr392	4356	122.35		Medium	Slc17a8	735	12.48
Medium	Usp14	577	19.32		High	Clec9a	3953	107.86		Medium	Notch4	721	33.72
Medium	Ace3	577	11.62		High	Fzd2	3060	97.41		Medium	Ackr3	695	15.57
Medium	Prss52	570	15.53		High	Tnfsf10	2784	47.9		Medium	Plce1	665	30.22
Medium	Olfr1010	566	13.11		High	Nat8f5	2662	166.7		Medium	Olfr483	665	15.44
Medium	Jup	565	11.72		High	Pcdh9	2617	75.16		Medium	Acbd4	660	18.52
Medium	Olfr469	552	11.12		High	Olfr1461	2392	83.83		Medium	Ptchd4	635	22.52
Medium	Cdh11	547	14.62		High	Tas2r139	2383	74.01		Medium	Epm2a	613	17.98
Medium	Olfr190	542	15.69		High	Wtip	2375	53.68		Medium	Gpr101	612	37.98
Medium	4933434C23Rik	542	13.45		High	PirB	2364	112.88		Medium	Vmn1r38	608	10.38
Medium	Smim17	538	13		High	Snx7	2348	109.38		Medium	Capns2	596	21.13
Medium	Gp5	526	20.59		High	Spa17	2326	74.04		Medium	Dnajc16	594	21.06
Medium	Olfr603	525	12.06		High	Olfr452	2000	64.2		Medium	Slc6a7	576	19.77
Medium	Pik3cd	520	10.87		High	Olfr1386	1960	81.38		Medium	Vmn2r67	529	17.78
Medium	Upk1b	516	12.58		High	Cldn12	1831	92.03		High	PirB	6311	235.79
Medium	B430306N03Rik	513	12.4		High	Ptchd3	1785	64.94		High	Mapkap1	2228	105.7
Medium	Abcb1a	502	12.8		High	Cldnd1	1733	62.45		High	Ggt6	2120	58.13
High	Atp4b	229	110.47		High	Olfr951	1704	30.56		High	Col23a1	1589	66.89
High	PirB	388	105.29		High	Slc31a1	1654	180.52		High	Acbd4	1521	39.53
High	Cldn34b2	602	99		High	Olfr344	1539	47.8		High	Notch4	1501	65.02
High	Arl13a	267	73.37		High	Tfpi	1528	85.84		High	Rtp3	1452	27.64
High	Ltbr	317	73.21		High	Slc10a4	1524	62.6		High	Hcn1	1381	37.19
High	Vmn2r41	219	65.13		High	Olfr538	1518	39.99		High	Nipa1	1344	52.86
High	Nrgn	240	57.25		High	Hip1	1517	71.54		High	A730046G19Rik	1274	25.22
High	Vmn1r78	250	57.13		High	Nkpd1	1501	63.71		High	Olfr1506	1240	40.29
High	Ramp3	207	46.33		High	Olfr132	1495	35.04		High	Lgsn	1209	22.87
High	Tmem116	235	45.55		High	Olfr891	1494	44.94		High	Olfr1418	1186	23.32
High	S100a9	309	43.56		High	Lsmem2	1425	85.05		High	Olfr691	1163	52.67
High	Agtr1b	227	40.39		High	Tlcd2	1421	68.71		High	Vmn2r99	1163	18.59
High	Olfr1160	245	39.99		High	Gm20594	1417	87.31		High	Adgrg4	1155	17.61
High	C2cd5	213	34.51		High	Lrrc4b	1407	48.86		High	Kctd12b	1152	46.53
High	Vsig4	213	30.22		High	Lrrc4b	1403	40.91		High	Olfr292	1144	32.56
High	Myzap	259	27.16		High	Olfr552	1389	49.13		High	Ly6d	1115	27.32
High	Nkain2	275	14.01		High	G6b	1354	66.31		High	Nphs1	1108	21.09
					High	Olfr748	1350	26.18		High	Kcnc4	1103	28.42
					High	Olfr586	1343	58.3		High	Fcgr3	1098	30.67
					High	Clec9a	1343	54		High	Rftn1	1072	18.96
					High	Olfr933	1277	45.59		High	Lrrc4c	1050	37.36
					High	Tmem125	1262	39.84		High	Cnga2	1043	17.04
					High	Olfr165	1257	39.68		High	Lrrc19	1034	14.51
					High	Olfr610	1214	39.98		High	Plscr1	1033	29.98
					High	Olfr1351	1211	107.58		High	Olfr12	1025	29.74
					High	Vmp1	1204	64.78		High	Trabd	1024	31.88
					High	Olfr699	1183	21.62		High	Gpr6	1003	28.02
					High	Tmem125	1177	33.06		High	Abca16	997	13.36
					High	Olfr353	1158	61.44		High	Wtip	976	17.26
					High	Cadps	1149	67.53		High	Arrb1	975	17.14
					High	Olfr881	1147	64.43		High	Grin2d	954	23.76
					High	Olfr1322	1140	98.97		High	Slc38a6	937	31.47
					High	Adora2a	1138	70.12		High	Negr1	932	33.97
					High	Olfr918	1132	58.44		High	Gpr101	924	53.11
					High	Ifitm1	1127	89.69		High	Vmn2r40	920	19.93
					High	Crk	1113	61.62		High	Egfr	919	15.88
					High	Ptrf	1110	67.3		High	Neto1	904	21.44
					High	Olfr620	1097	22.77		High	Hyal2	895	21.4
					High	Olfr891	1077	42.86		High	Akt2	888	42.81
					High	Lsmem2	1064	59.77		High	Olfr1217	885	20.99
					High	Olfr374	1064	26.57		High	Vmn1r27	877	47.66
					High	Olfr1342	1022	32.26		High	Dstyk	858	54.56
										High	Kcnip4	852	24.72
										High	Olfr536	849	33.83
										High	Grk6	838	25.56
										High	Vmn1r14	837	26.9
										High	Wbscr28	831	32.26
										High	Pcdhga8	826	38.58
										High	Adam6a	820	26.07
										High	Cfl1	812	35.69
										High	Prr9	812	21.1

## Sheet: fig2b-c
Figure 2b
reovirus-bound cells (%)
	T1SA-	T1SA-	T1SA-	T1SA-	T3SA-	T3SA-	T3SA-	T3SA-
hJAM-A	45.8	47.8	50.8	50.5	38.6	37.3	42.6	42.9
hCAR	0.99	0.59	0.69	0.83	1.27	1.41	2.57	3.31
PirA	1.18	0.78	0.88	0.94	1.22	1.25	2.32	2.85
PirB	23.4	23.4	24.4	24.9	26.7	28.9	24.7	30.5
LILRB2	3.78	3.78	1.78	1.81	4.07	4.23	6.47	6.63
Figure 2c
Reovirus infectivity (%)
T1LSA-
	MOI=10			MOI=100
hJAM-A	12.165	11.655	11.845	44.618	40.83	40.002
hCAR	0.503	0.122	0.295	0.904	1.335	0.865
PirA	1.366	1.174	1.296	5.807	6.639	5.407
PirB	21.039	18.184	15.159	42.883	36.832	32.887
LILRB2	7.878	6.956	5.75	20.736	19.876	17.927
T3SA-
	MOI=10			MOI=100
hJAM-A	7.481	7.54	8.901	29.058	30.588	35.009
hCAR	0.405	0.447	0.423	2.918	2.948	3.401
PirA	1.126	0.972	1.436	7.104	8.231	11.253
PirB	8.455	10.906	11.128	26.501	27.163	29.722
LILRB2	3.129	2.947	3.231	12.522	13.069	15.957

## Sheet: fig2d-f
Figure 2d														Figure 2f
reovirus-bound cells (%)														Reovirus infectivity (%)
T1LSA-														EV	No protein	BSA 50ug/ml	BSA 25ug/ml	BSA 10ug/ml	D1D6 50ug/ml	D1D6 25ug/ml	D1D6 10ug/ml
			IgG	IgG	IgG	IgG	mAb	mAb	mAb	mAb				0.3	16.2	12.3	9	12.9	3.6	6	12.3
hJAM-A	hCAR	0ug/ml	10ug/ml	1ug/ml	0.1ug/ml	0.01ug/ml	10ug/ml	1ug/ml	0.1ug/ml	0.01ug/ml				0.3	9.6	10.5	7.5	12.6	2.1	5.4	11.1
58.6	0.81	21.8	17.5	20	19.5	18.4	0.96	1.06	5.09	16.7				0.3	11.1	12.9	12.6	12.3	3.3	5.7	9
59.5	0.62	25.2	17.4	21.1	19.6	18.9	0.89	1.07	5.14	16.1				0.3	13.8	12.9	12.9	10.5	3.3	6	9.6
54.6	0.41	17.8	13.5	16	15.5	14.4	0.56	0.66	1.09	12.7				0.3	10.8	11.7	11.7	11.4	2.7	7.5	7.8
50.6	0.57	13.8	9.5	12	11.5	10.4	0.49	2.67	2.51	14.5				0.3	13.8	12	15.9	11.1	3	6.3	9
T3SA-			IgG	IgG	IgG	IgG	mAb	mAb	mAb	mAb
hJAM-A	hCAR	0ug/ml	10ug/ml	1ug/ml	0.1ug/ml	0.01ug/ml	10ug/ml	1ug/ml	0.1ug/ml	0.01ug/ml
43.9	1	25.2	24.1	24.1	24.5	24.4	1.33	1.45	6.02	22.3
45.8	1.02	27.4	25.4	25.6	24.7	28.5	1.49	1.43	5.57	22.2
39.9	0.6	21.2	20.1	20.1	20.5	20.4	0.93	1.05	2.02	18.3
41.9	0.8	17.2	16.1	16.1	16.5	16.4	0.86	2.67	2.51	14.3
Figure 2e
Reovirus infectivity (%)
T1LSA-			mAb	mAb	mAb	mAb	IgG	IgG	IgG	IgG
hJAM-A	hCAR	0ug/ml	0.01 ug/ml	0.1ug/ml	1ug/ml	10ug/ml	0.01 ug/ml	0.1ug/ml	1ug/ml	10ug/ml
28.319	0.671	25.461	23.355	17.285	6.952	1.97	22.214	25.934	25.349	24.825
27.939	0.915	21.478	25.408	20.664	5.639	2.096	20.927	21.476	19.738	21.177
24.711	0.254	22.196	20.982	16.099	2.875	1.763	22.905	22.094	20.695	20.056
T1LSA-			mAb	mAb	mAb	mAb	IgG	IgG	IgG	IgG
hJAM-A	hCAR	0ug/ml	0.01 ug/ml	0.1ug/ml	1ug/ml	10ug/ml	0.01 ug/ml	0.1ug/ml	1ug/ml	10ug/ml
17.644	0.265	15.818	15.418	14.683	1.975	1.32	12.439	11.867	12.984	15.375
19.407	0.395	13.329	14.228	11.838	2.709	1.19	13.782	14.23	13.453	13.709
19.812	0.224	14.029	14.564	13.367	1.775	1.589	14.321	14.585	13.539	14.138

## Sheet: figure 3b-c
Figure 3b
reovirus-bound cells (%)
PirB	PirA	PirB A-D1D2	PirB A-D3D4	PirB A-D5D6	PirB A-D1D4	PirA B-D1D2	PirA B-D3D4	PirA B-D1D4
18.6	2.57	60.5	5.03	22	5.78	3.91	49.6	14.7
19.7	2.78	61.9	4.58	23.1	5.5	3.62	48.4	14.1
21.6	2.17	56.5	4.53	22.3	5.67	3.8	48.9	14
17.6	2.37	52.5	4.3	18.3	1.67	3.9	48.83	14.6
Figure 3c
Reovirus infectivity (%)
PirB	PirA	PirB A-D1D2	PirB A-D3D4	PirB A-D5D6	PirB A-D1D4	PirA B-D1D2	PirA B-D3D4	PirA B-D1D4
17.6	4.4	16.8	2.8	13.6	5.6	2	10	15.6
22	4.4	24.8	5.2	17.6	3.6	2	12.4	12.8
18	3.6	12	2.4	20.8	3.2	2.4	13.2	13.6

## Sheet: fig4b
PirB-coated				PirB-coated				PirB-coated
T3SA-				T3SA- + mAb				Sigma-3				NTA Surface
		BF (%)				BF (%)				BF (%)				BF (%)
255	1024	24.9023		65	1024	6.34766		260	1024	25.3906		91	1024	8.88672
243	1024	23.7305		79	1024	7.71484		295	1024	28.8086		68	1024	6.64062
169	1024	16.5039		70	1024	6.83594		278	1024	27.1484		71	1024	6.93359
183	1024	17.8711		62	1024	6.05469
168	1024	16.4062		127	1024	12.4023
236	1024	23.0469		123	1024	12.0117
243	1024	23.7305		119	1024	11.6211
				104	1024	10.1562
				126	1024	12.3047
				74	1024	7.22656
				57	1024	5.56641

## Sheet: fig4c-d
Figure 4c					Figure 4d
LR (pN/Sec)	Critical Force (pN)				Contact Time	Binding Frequency	STDEV
1.53151e-12	8.99787e-14				0	0.2	0.1
3.76119e-10	2.02376e-13				30	22.7539	2.5615
3.76119e-10	2.02376e-13				80	34.7656	3.82109
1.72241e-09	7.07676e-13				130	37.7279	3.06076
1.72241e-09	7.07676e-13				180	44.0104	1.18133
54.9217	14.5248				280	59.5703	2.48592
61.2887	9.45845				530	72.4121	3.24551
63.192	24.9145				1030	68.4245	1.82785
72.8181	12.2878
95.1814	22.5991
102.107	39.5187
115.271	18.7392
121.892	27.8667
123.881	10.9201
141.884	14.3263
143.892	30.8041
143.978	18.0394
146.234	19.5568
154.096	37.4942
156.114	16.949
163.907	48.7056
172.11	22.2453
175.854	10.6067
184.635	25.8366
202.178	22.0492
204.699	27.598
208.199	19.106
222.594	24.6071
237.355	29.4758
237.622	30.8648
237.955	8.50935
238.704	32.2922
239.622	20.8901
241.828	37.5333
242.882	26.6551
245.484	25.2512
250.926	16.0798
254.862	36.6898
256.167	58.7275
264.599	18.3915
273.061	23.697
281.442	32.3312
284.777	8.86793
295.015	28.2245
296.162	42.8581
296.711	44.7126
298.27	30.1069
300.617	21.3765
308.057	29.374
312.425	36.8539
316.759	24.5744
318.135	66.0744
319.018	27.8646
326.064	14.4389
332.583	36.8252
337.627	22.7647
340.089	17.3339
356.969	29.24
362.511	26.5215
362.853	16.5082
366.43	21.2707
372.119	14.8906
372.848	36.1967
374.108	24.8274
381.417	15.9695
386.001	31.0472
388.25	27.1312
394.539	39.6121
398.048	27.9334
399.233	15.79
407.46	26.7117
407.789	36.9181
408.546	23.9967
420.635	29.882
422.151	43.6945
424.208	35.92
424.944	21.956
434.354	29.2514
436.318	27.1274
439.128	43.3229
441.734	74.3321
442.09	22.7533
443.02	29.1378
447.831	91.1836
452.378	119.295
461.533	58.4287
466.602	31.0402
468.314	16.7104
468.793	16.4836
472.614	15.4767
472.691	32.7815
474.032	51.7152
482.55	35.1425
489.704	10.6207
492.513	15.3713
494.545	41.7214
497.756	26.0888
504.185	20.4289
505.248	56.0433
518.37	21.8338
524.113	15.2485
527.096	23.4955
527.784	37.6013
533.137	20.2653
540.328	30.7542
546.335	33.4635
547.173	21.7378
547.394	57.314
560.373	27.4043
560.529	20.9563
564.876	29.7389
565.211	24.1472
568.712	43.2339
579.852	49.7238
587.336	31.3615
594.27	32.7947
594.766	22.4819
603.796	32.0516
606.588	20.8655
608.952	25.4394
609.585	32.2176
611.691	41.6754
613.528	58.4606
614.559	18.1179
616.56	86.7007
629.022	59.6492
629.028	18.8429
631.413	18.0558
633.297	42.5994
636.202	41.6373
637.067	23.1956
637.203	78.8854
641.819	115.844
649.86	46.041
649.975	59.5005
652.966	83.7355
655.767	25.0668
656.502	38.706
659.454	63.7097
662.413	21.0085
666.6	32.4304
671.055	42.9808
673.567	38.6845
683.245	59.532
685.454	43.318
685.584	16.8176
686.521	31.7417
686.586	61.2799
689.428	28.7236
693.606	59.8037
694.712	71.4031
702.248	25.3942
704.274	36.0951
704.853	55.3978
704.93	20.7897
706.532	23.5844
712.437	41.7791
713.856	14.7509
718.705	35.2771
724.587	16.9434
726.788	32.0064
728.056	36.1909
730.35	49.4216
744.784	42.8937
745.587	29.8253
746.238	31.9116
752.81	34.6934
753.709	19.7512
756.137	27.3383
765.243	15.95
787.508	70.4561
795.81	30.1991
800.491	75.7757
804.123	49.2784
813.697	42.2375
813.854	29.987
814.668	34.5943
816.706	29.9036
818.593	168.298
820.03	14.3695
820.857	34.8087
828.781	35.5888
833.596	27.4895
836.054	26.1151
838.569	11.5849
839.982	10.4434
840.298	16.9596
845.892	17.6248
855.09	19.7117
856.092	31.1156
862.47	24.6262
863.746	68.8683
863.768	98.7398
869.448	49.4439
871.878	19.1856
873.78	46.2034
877.254	40.678
880.264	20.9488
884.578	25.1187
885.184	46.0836
906.334	47.5592
907.101	21.3891
910.906	20.0485
911.411	93.4393
913.296	24.1489
917.385	37.9607
917.4	25.9381
918.555	62.9841
919.815	32.1225
927.476	56.614
928.799	59.5563
933.946	27.8864
934.466	17.0578
938.56	61.4811
939.154	74.9508
943.684	31.5667
955.154	41.5991
957.822	17.1829
961.794	46.0173
973.798	31.2906
980.8	54.474
982.758	61.4963
983.245	22.1263
986.234	31.0286
994.571	47.05
1004.72	34.7256
1009.12	26.2928
1015.8	18.9044
1022.87	32.01
1026.48	30.0259
1033.14	11.6596
1034.63	67.4755
1037.29	41.4154
1038.41	49.7434
1040.07	55.2713
1041.19	34.2711
1042.97	32.9323
1043.34	65.6097
1044.35	34.4027
1045.26	72.4848
1055.04	23.1677
1056.83	32.9412
1065	49.7884
1066.71	90.7672
1067.45	38.3055
1074.67	33.2502
1078.94	41.7926
1087.39	28.8177
1091.22	69.49
1091.44	43.5948
1092.24	27.1415
1093.55	35.3399
1096.01	21.8346
1098.96	76.3762
1102.87	234.44
1124.02	140.09
1128.99	55.0024
1132.97	22.9374
1135.57	46.3423
1135.77	93.7816
1137.54	157.144
1144.2	19.2918
1153.44	20.1515
1154.26	66.1696
1160.37	64.7897
1160.67	45.2797
1165.94	79.1413
1169.23	48.2938
1172.32	35.409
1173.36	48.4593
1175.48	10.4277
1180.44	20.8285
1182.21	43.0995
1186.73	167.341
1194.15	51.0086
1196.03	17.39
1199.31	86.1116
1202.1	50.9689
1203.57	18.2786
1216.33	18.5628
1222.48	84.6174
1235.59	19.3275
1240.65	22.5794
1240.98	22.6227
1241.41	44.245
1245.94	64.1457
1253.56	220.966
1254.55	24.5192
1256.32	46.5801
1266.95	31.8186
1267.74	89.2183
1274.37	32.1414
1276.54	31.8344
1279.49	74.5801
1281.57	21.8248
1285.88	59.1479
1288.16	20.5678
1298.05	210.678
1302.56	46.5934
1308.6	25.0196
1319.93	113.923
1323.24	41.3734
1324.9	148.669
1333.16	49.3283
1334.93	62.0682
1337.42	22.2835
1346.11	90.3006
1346.2	63.4926
1346.64	190.67
1351.4	75.3273
1352.26	89.8472
1354.57	27.647
1355.34	24.8814
1355.76	21.1074
1363.68	25.9481
1369.64	78.0074
1371.88	23.5127
1375.84	57.1632
1378.31	36.8707
1380.58	16.129
1385.5	21.7282
1385.58	13.0797
1386.65	44.0053
1387.1	83.6627
1391.63	19.3238
1392.56	18.7954
1394.93	28.5549
1402.1	51.9019
1405.34	64.7415
1411.99	27.5215
1413.59	212.609
1413.95	51.1102
1419.6	270.697
1420.27	138.403
1422.91	96.9506
1423.66	14.6218
1424.32	92.3249
1425.29	46.59
1425.33	102.884
1430.65	13.396
1432.1	97.1479
1437.62	120.32
1442.31	23.0702
1451.34	60.428
1456.73	11.9029
1460.66	76.7815
1464.69	123.875
1471.57	60.0396
1474.66	71.1015
1483.64	26.2938
1483.97	77.641
1484.29	54.1207
1493.56	52.4632
1494.28	24.9961
1497.1	19.9356
1500.06	32.289
1501.67	23.5049
1507.29	32.6428
1508.41	56.6191
1513.97	42.5403
1516.83	51.9012
1518.15	49.3521
1524.58	90.284
1533.27	11.2712
1533.34	77.76
1534.97	73.3541
1535.36	36.7382
1537.29	24.0323
1538.25	43.1879
1539.16	98.3256
1539.46	67.3681
1540.09	23.9047
1552.96	69.9903
1553.01	47.8945
1553.92	44.2385
1561	41.654
1573.85	41.5884
1578.67	103.9
1580.22	43.753
1584.5	31.5718
1585.43	32.0989
1589.18	130.787
1592.78	106.069
1596.23	23.3835
1598.7	150.593
1604.84	38.0731
1607.77	29.3141
1617.41	190.851
1617.58	23.6519
1619.71	151.038
1623.45	28.0735
1632.05	64.7317
1632.76	16.7881
1635.25	73.0557
1635.96	70.62
1638.23	90.5139
1645.21	154.416
1647.89	108.948
1650.23	70.9255
1653.77	49.8614
1663.7	54.1208
1666.08	181.307
1666.15	49.0745
1673.5	75.9426
1676.73	41.2719
1677.38	79.7248
1687.37	156.712
1692.71	202.999
1695.69	19.4078
1698.74	23.5838
1698.88	29.1701
1702.76	25.7645
1703.23	137.121
1708.35	19.5396
1711.73	36.3168
1712.45	48.4799
1712.53	85.5294
1718.85	74.8608
1723.1	39.8446
1725.98	24.4757
1728.5	30.4175
1728.7	103.32
1733.25	67.3924
1734.94	85.537
1736.88	108.119
1742.63	66.2542
1744.67	41.2156
1745.33	35.3161
1745.41	44.4441
1747.06	85.5106
1747.79	49.128
1759.31	231.858
1759.94	24.8143
1761.48	100.293
1762.24	85.3881
1762.92	23.7385
1769	23.205
1769.81	69.787
1778.73	100.698
1785.79	101.479
1790.65	133.297
1790.84	75.425
1796.2	144.962
1798.96	194.929
1800.35	90.5265
1805.89	161.647
1806.62	24.7014
1807.91	86.7663
1808.77	43.8392
1809.58	67.0888
1810.82	25.1287
1811.24	216.911
1813.92	79.1135
1817.8	146.133
1821.45	139.436
1825.3	38.2223
1829.76	31.0352
1831.16	98.4598
1831.74	82.6873
1835.86	26.0638
1837.73	51.6687
1839.16	149.173
1839.96	25.153
1841.11	118.282
1843.08	209.223
1846.7	82.1298
1852.43	41.5556
1853.86	22.7571
1860.66	36.5695
1860.88	26.1408
1861.65	21.8297
1876.86	95.1101
1877.18	72.5089
1888.9	56.0987
1895.19	22.4771
1896.41	59.0109
1896.7	39.5619
1901.37	63.7164
1904.4	27.1583
1906.99	45.6145
1908.5	201.01
1910.67	83.5384
1910.8	57.8641
1914.77	29.3466
1915.99	48.8925
1917.69	154.693
1923.79	69.8577
1925.83	16.667
1927.49	105.716
1939.39	76.2739
1940.1	96.592
1946.35	26.2251
1947.34	134.64
1953.14	158.665
1954.75	85.6959
1957.61	105.351
1959.08	39.4439
1961.59	59.9005
1964.44	96.4822
1975.55	79.8391
1978.02	146.793
1978.81	69.7485
1985.51	221.168
1985.7	38.4282
1997.88	32.9852
2006.34	39.0419
2010.2	63.8705
2019.72	38.0716
2026.13	40.0766
2029.19	161.091
2030.2	59.6058
2031.02	57.8826
2035.25	189.46
2035.28	91.854
2038.47	84.5062
2042.79	48.2202
2046.46	51.3287
2047.5	23.095
2048.68	122.409
2049.34	70.7392
2057.07	116.935
2061.32	94.4437
2066.36	27.4859
2068.45	52.2139
2070.66	137.901
2073.45	24.6447
2077.67	98.8752
2079.11	30.4263
2088.84	57.2997
2089.89	68.1154
2092.51	25.4558
2092.69	33.1783
2104.25	128.551
2108.08	31.0723
2111.78	127.957
2114.55	84.5973
2118.71	200.142
2123.14	67.0247
2126.07	58.0435
2126.57	165.148
2131.35	68.4185
2133.74	59.8117
2134.36	55.2863
2147.02	29.1514
2148.85	87.4169
2152.5	181.779
2155.4	88.5369
2159.27	165.065
2159.79	33.2169
2164.52	34.3645
2165.57	115.272
2166.71	106.457
2166.86	65.2936
2177.43	64.2527
2178.87	78.6304
2182.21	165.366
2191.28	49.1522
2195.65	162.387
2196.22	43.6506
2196.82	24.927
2200.38	51.7364
2207.11	50.7583
2207.79	116.338
2221.68	47.547
2230.25	15.5333
2233.24	21.5263
2233.77	25.8087
2240.61	65.2679
2244.46	49.5313
2248.3	58.1928
2251.74	187.979
2254.63	100.31
2255.17	155.618
2258.96	166.571
2274.42	23.6632
2278.72	129.851
2279.4	205.942
2284.47	242.605
2285.71	31.5476
2286.66	258.396
2287.11	26.9041
2292.44	61.5681
2296.63	208.166
2296.83	60.3894
2302.99	102.493
2306.92	50.638
2308.6	58.6345
2315.98	46.4871
2319.52	41.5295
2324.85	131.594
2327.44	134.738
2329.44	141.055
2336.12	101.992
2337.89	186.486
2339.17	122.066
2343.13	133.901
2343.79	38.0041
2354.61	42.3327
2358.07	158.697
2366.09	111.529
2367.55	107.338
2368.31	86.8139
2372.21	38.9987
2377.1	352.71
2379.68	27.5586
2381.13	66.1636
2384.2	169.718
2385.4	110.047
2389.06	21.5952
2392.22	53.8725
2393.13	40.1056
2395.23	32.9242
2395.26	25.6025
2395.54	52.0106
2401.21	35.4019
2402.68	153.343
2404.62	87.2867
2405.97	174.186
2409.8	62.8632
2414.47	244.24
2420.83	33.1125
2422.15	88.0379
2430.56	28.3789
2437.21	149.15
2437.92	63.031
2440.7	213.818
2441.6	175.065
2442.3	211.199
2443.08	194.711
2449.58	54.2391
2454.37	175.011
2454.39	104.379
2460.09	90.0161
2461.23	57.0907
2462.91	45.214
2464.77	68.7342
2471.51	90.4058
2478.13	45.663
2479.48	133.574
2487.74	70.243
2491.41	103.09
2495.26	210.582
2497.62	31.5192
2498.16	24.6731
2501.18	23.8877
2511.82	61.7852
2512.38	51.1465
2513.76	146.552
2523.03	136.411
2523.08	148.156
2532.34	26.7577
2541.53	166.843
2545.11	64.3353
2545.6	236.546
2549.76	31.7486
2561.12	18.6017
2567.38	138.248
2573.08	66.2779
2581.56	53.9355
2590.05	40.5709
2591.78	109.691
2592.18	230.244
2599.66	87.7974
2601.9	71.9871
2603.64	175.692
2607.55	40.4602
2612.41	89.5243
2616.01	269.435
2618.68	43.7858
2623.65	39.3864
2628.83	46.9849
2636.33	300.97
2639.76	38.9183
2642.88	231.196
2643.39	21.2751
2644.35	44.5173
2646.95	61.0933
2650.24	35.913
2650.43	108.9
2658.45	34.7245
2663.53	96.3395
2670.27	54.4764
2672.41	167.54
2674.72	305.619
2675.82	129.199
2678.23	161.925
2680.1	79.2089
2686	29.0545
2686.8	16.3832
2690.38	82.4056
2690.99	84.8597
2702.03	216.577
2703.16	68.2209
2704.42	244.401
2710.21	126.333
2717.42	121.513
2725.81	41.5779
2735.17	84.7772
2738.92	90.8455
2740.62	64.0134
2742.18	74.459
2749.5	148.816
2752.92	198.992
2753.47	63.6715
2764.71	24.3704
2765.93	135.565
2766.62	85.8106
2783.01	18.5451
2789.23	77.0921
2791.28	41.7805
2792.34	180.825
2794.09	155.273
2795.25	35.6122
2809.28	129.877
2815.06	42.3831
2823.43	323.655
2824.81	38.5851
2827.32	94.6116
2834.27	228.562
2834.32	55.2037
2842.47	82.6473
2848.69	200.971
2849.32	79.1302
2852.79	84.2901
2857.24	137.167
2863.91	53.3845
2868.84	181.014
2876.25	50.653
2884.32	65.9133
2889.17	187.959
2894.98	36.0071
2898.3	182.109
2900.92	44.0119
2911.16	78.9086
2912.83	133.127
2918.91	69.6558
2925.17	52.1377
2925.22	62.8675
2926.26	65.8744
2926.36	269.064
2934.97	71.5478
2936.28	191.107
2940.21	41.5029
2950.05	152.566
2950.37	71.8743
2954.66	235.291
2958.5	18.2887
2970.35	124.098
2972.01	143.405
2973.46	153.888
2976.97	21.6322
2977.43	27.7047
2979.47	27.9801
2981.04	60.8749
2984.61	19.7996
2988.95	103.458
2989.6	58.2921
2993.29	30.3571
2996.23	178.904
3000	107.671
3001.52	112.25
3005.72	63.5937
3006.2	113.945
3007.29	185.214
3007.72	18.2929
3017.22	77.2448
3025.41	139.408
3026.27	54.9954
3027.61	56.3805
3035.72	114.796
3035.88	112.581
3037.35	122.112
3040.23	441.328
3040.45	179.145
3047.32	33.3537
3054.32	239.948
3056.43	155.071
3056.85	137.984
3067.94	125.755
3068.88	76.7745
3072.86	147.848
3074.46	274.281
3075.25	139.837
3077.18	46.0095
3080.84	56.4465
3082.72	26.3423
3088.43	59.1134
3091.97	27.5124
3098.33	124.146
3100.65	79.3973
3108.2	36.5934
3108.75	34.6425
3112.19	150.308
3114.53	101.194
3115.01	38.5356
3120.41	234.597
3120.73	43.6407
3128.85	50.0418
3134.48	86.0417
3136.39	53.689
3141.45	51.8372
3143.19	230.808
3157.01	247.75
3160.7	149.456
3162.22	49.5526
3163.77	62.3211
3171.13	39.3239
3172.63	243.289
3173.75	244.18
3175.82	141.626
3177.85	349.19
3185.27	27.3348
3193.88	124.946
3196.38	48.3394
3196.73	59.4604
3197.02	58.4851
3200.54	17.3873
3212.47	170.469
3213.71	23.5366
3214.03	177.641
3217.73	184.048
3220.56	21.2043
3220.79	40.9239
3224.71	272.094
3227.11	85.8456
3230.29	67.8176
3231.37	63.8941
3232.9	61.617
3256.57	151.171
3256.83	37.8863
3263.95	73.1111
3266.06	159.502
3268.55	30.5863
3270.34	92.631
3274.08	48.9401
3274.92	203.859
3274.94	159.329
3277.51	154.833
3279.18	154.486
3288.04	42.6573
3288.33	190.009
3289.44	235.352
3293.8	81.1861
3297.71	70.9654
3299.24	264.098
3301	12.0546
3308.16	50.4566
3312.76	168.361
3315.96	195.191
3317.64	41.2769
3337.85	233.933
3338.45	59.3948
3339.21	150.041
3349.4	50.9813
3350.03	29.7664
3355.7	31.9696
3363.24	51.6583
3371.53	59.5808
3372.37	81.3396
3397.31	35.9881
3415.58	28.4751
3416.5	66.0478
3416.83	43.7524
3420.74	135.336
3421.8	183.792
3427.31	182.899
3435.32	173.872
3438.4	235.216
3448.67	204.059
3449.36	133.744
3449.68	133.049
3454.31	273.026
3455.6	21.9104
3456.26	71.8353
3461.32	39.8894
3465.3	234.863
3481.57	33.2345
3482.55	100.777
3485.59	74.5784
3487.65	115.607
3490.18	129.701
3491.46	101.995
3492.75	74.7621
3492.79	67.6453
3510.17	36.1056
3521.51	38.2634
3521.6	234.036
3522.85	93.556
3526.48	259.43
3528.26	46.3292
3536.56	43.4254
3538.01	100.347
3547.92	155.767
3550.66	38.258
3551	64.0814
3554.17	32.2716
3562.42	13.6639
3562.94	249.269
3570.5	68.1269
3574.25	66.1856
3576.51	103.021
3581.55	23.8635
3591.59	196.979
3597.05	164.506
3607.36	21.151
3629.53	58.689
3635.56	68.416
3640.08	92.3722
3652.49	62.4135
3654.06	102.097
3657.6	232.114
3658.58	299.383
3663.92	44.5448
3664.66	31.1142
3666.41	209.912
3666.56	298.842
3669.02	102.434
3674.32	56.5999
3677.24	134.652
3677.42	112.222
3677.5	221.23
3681.05	251.194
3688.93	52.9749
3690.91	58.0056
3694.22	68.6401
3701.05	37.8393
3701.63	61.7141
3704.22	176.405
3722.37	40.714
3722.58	252.684
3724.18	122.489
3729.54	59.6706
3733.77	188.615
3733.86	120.631
3736.89	77.6552
3743.47	42.6582
3750.95	201.193
3755.77	149.787
3755.95	79.7845
3761.3	30.1969
3772.48	64.5192
3772.69	64.6918
3776.79	111.73
3781.31	46.4047
3784.04	206.406
3793.51	27.3623
3794.67	297.67
3827.15	45.7346
3827.28	106.967
3830.77	40.0896
3831.98	159.542
3838.1	58.3381
3838.63	51.2774
3838.63	184.221
3838.83	254.849
3841.86	57.1561
3849.04	253.215
3849.34	27.3597
3851.09	82.4515
3853.28	22.1531
3861.45	33.8882
3862.16	43.0414
3898.94	26.8967
3902.64	143.185
3907.11	214.244
3909.86	77.4878
3914.84	234.306
3934.72	69.5564
3938.52	21.4278
3941.57	35.5721
3950.29	173.901
3955.46	204.556
3972.73	42.1362
3976.77	63.5488
3980.41	240.122
3988.2	193.927
4006.28	13.5478
4012.58	67.4758
4020.44	38.1014
4021.55	25.6066
4024.87	40.3212
4025.68	42.7534
4027.34	86.1397
4036.79	48.3494
4059.89	242.668
4102.57	44.0381
4109.56	50.6233
4110.45	16.7427
4119.6	161.11
4122.42	187.819
4129.91	50.8994
4131.09	35.2389
4133.08	24.0631
4137.83	24.2623
4148.9	127.206
4149.95	164.238
4150.82	61.4952
4155.86	109.963
4166.29	152.422
4167.96	94.1392
4171.03	26.6872
4182.39	50.9916
4182.58	43.5441
4183.3	139.229
4191.88	45.2503
4212.72	111.569
4216.18	38.0354
4224.57	155.987
4237.89	240.635
4247.12	68.9021
4257.59	154.596
4258.5	94.2709
4259.27	199.058
4262.9	116.434
4265.48	106.958
4279.21	30.796
4279.55	64.0063
4279.56	55.0304
4281.25	83.9459
4284.55	132.247
4285.21	151.249
4285.36	224.705
4290.99	19.6439
4303.75	155.586
4313.12	41.6726
4314.04	246.839
4317.04	148.818
4321.68	63.3828
4322.61	93.2633
4346.26	254.496
4349.39	71.4659
4354.13	18.7793
4363.72	95.6539
4363.74	32.7839
4364.29	224.816
4378.09	139.628
4379.93	68.993
4393.08	169.162
4394.07	177.077
4400.44	130.923
4401.12	22.7367
4414.44	180.301
4416.41	144.497
4418.94	246.464
4435.01	282.329
4439.85	109.416
4468.43	124.924
4481.4	37.7389
4482.65	29.1823
4510.11	35.4936
4511.64	122.686
4516.62	31.7496
4520.36	29.1502
4521.71	31.4587
4527.25	23.892
4531.4	31.6869
4537.28	75.4855
4540.11	110.383
4546.9	54.4426
4553.35	74.4755
4566.94	33.382
4585.96	55.6348
4595.14	205.351
4600.17	30.5775
4627.74	79.0226
4628.52	65.1324
4628.78	46.2958
4633.79	78.2084
4646.22	101.705
4675.89	34.997
4680.99	221.804
4698.27	29.9955
4699.26	14.1322
4705.56	28.0487
4708.78	92.2564
4724.98	60.8256
4729.18	51.6663
4729.2	62.1899
4732.98	56.3732
4733.03	195.754
4733.54	32.539
4733.6	166.795
4734.3	34.9347
4739.14	202.171
4748.73	30.6294
4751.62	55.4727
4766.73	54.5543
4783.53	308.666
4789.25	43.7465
4794.23	250.639
4798.25	42.7598
4799.9	29.2142
4804.19	45.4885
4810.94	13.4969
4811.35	118.267
4816.94	126.846
4824.19	42.3728
4828.31	176.053
4839.55	36.7465
4848.22	125.512
4851.78	55.1627
4855.99	69.551
4857.47	329.085
4859.11	11.8727
4863.16	122.236
4903.29	91.2445
4912.54	197.423
4915.41	47.7393
4920.87	274.494
4923.91	31.2362
4933.74	268.036
4937.26	250.246
4939.91	145.964
4941.28	27.878
4943.81	69.0171
4953.1	101.637
4960.67	253.212
4966.65	37.0042
4974.06	31.43
4978.62	68.5939
4979.77	55.1641
4991.07	31.6996
4994.86	97.6845
4995.37	35.5665
5013.84	32.8427
5015.72	68.4719
5018.64	131.977
5018.72	116.687
5020.92	16.7067
5021.74	68.211
5028.97	21.3086
5039.7	99.745
5040.26	81.5408
5052.23	73.2038
5068.6	240.779
5070.75	132.222
5079.75	268.953
5092.99	206.627
5100.43	54.6807
5101.13	77.6424
5159.97	134.931
5162.7	31.8665
5169.94	129.117
5172.59	178.225
5178.87	157.158
5179.04	44.0471
5186.38	38.9981
5197.91	284.502
5202.95	290.959
5211.79	76.3497
5219.7	27.2115
5223.98	48.4748
5228.99	164.904
5233.82	187.361
5241.5	213.631
5246.84	172.684
5249.09	54.2164
5258.31	43.5349
5270.42	340.768
5273.09	29.699
5283.11	73.625
5286.22	22.2697
5293.48	304.001
5303.41	97.5281
5307.36	118.19
5309.25	70.0433
5314.59	179.494
5328.13	29.724
5329.2	299.36
5351.87	22.9265
5359.28	144.292
5361.33	154.275
5373.07	96.8492
5374.37	83.5003
5374.86	63.1795
5380.59	188.64
5387.52	139.235
5387.64	80.6669
5388.09	70.4122
5389.34	235.799
5394.25	178.196
5409.55	42.6494
5412.67	188.076
5420.74	63.1586
5427.75	23.2612
5427.95	186.307
5433.93	123.466
5443.1	22.3589
5452.02	88.9464
5464.46	151.598
5466.92	34.887
5467.96	80.689
5472.49	39.9631
5491.12	151.483
5503.25	173.563
5508.59	83.8517
5510.3	84.4725
5523.64	185.596
5526.84	62.8586
5528.29	73.1229
5542.72	44.4341
5546.25	94.9363
5547.26	215.725
5547.58	28.5791
5551.32	70.9523
5552.53	36.2018
5554.13	163.653
5569.79	111.799
5579.47	140.444
5589.77	112.263
5614.44	209.5
5621.65	34.1272
5624.98	44.9839
5641.79	202.591
5658.67	71.6063
5663.24	180.579
5675.36	139.439
5675.53	217.351
5692.95	156.863
5697.41	114.329
5741.84	49.7819
5743.64	115.428
5754.62	93.3802
5756.83	47.0101
5766.15	46.7576
5773.22	165.455
5775.37	20.2238
5790.68	38.7917
5791.45	26.5177
5827.27	57.9578
5841.47	36.6533
5855.34	46.7195
5855.97	246.991
5856.89	202.943
5863.72	59.2269
5876.96	242.17
5888.33	73.0003
5890.08	67.04
5896.28	58.213
5906.34	100.523
5916.49	78.8729
5918.67	213.671
5921.61	145.952
5931.73	186.276
5933.69	211.155
5933.93	221.651
5938.58	35.069
5943.15	194.753
5944.2	223.964
5945.41	84.5611
5955.3	251.191
5970.16	255.167
5974.82	110.419
5985.63	44.4648
5985.64	103.066
5990.12	78.4748
5992.78	292.23
5993.34	39.3948
6000.26	32.0273
6007.14	39.3569
6018.42	202.428
6024.97	135.637
6060.38	250.093
6082.4	120.298
6083.66	84.9465
6091.98	114.055
6098.59	199.174
6105.8	50.4367
6106.37	287.285
6137.42	72.7867
6146.46	28.8317
6150.23	58.2887
6160.3	58.9124
6183.09	71.5594
6186.63	92.0781
6210.06	185.785
6211.6	76.7163
6213.25	221.837
6215.99	116.673
6234.2	26.5039
6237.45	15.6975
6251.26	232.718
6257.29	43.3943
6259.67	236.049
6276.87	28.7274
6283.84	96.4806
6297.47	61.3816
6299.76	141.725
6324.16	373.944
6340.33	41.6314
6350.5	135.661
6404.52	224.977
6439.41	20.8845
6453.49	309.602
6464.03	268.578
6471.69	123.349
6477.17	46.3237
6490.12	19.8565
6507.34	169.319
6513.08	178.481
6516.47	272.266
6531.37	38.9541
6534.97	81.2933
6543.26	90.0194
6550.58	29.7797
6566.54	62.8728
6590.56	181.664
6591.7	262.029
6608.14	169.779
6649.43	122.876
6714.69	45.5504
6715.97	195.981
6724.61	353.988
6744.53	292.615
6749.94	34.2494
6755.21	116.73
6757.47	65.3124
6759.32	259.775
6763.09	89.6863
6763.25	231.869
6768.28	43.0036
6779.89	41.0699
6782.69	170.948
6789.25	116.777
6836.66	253.544
6836.82	65.5495
6850.36	367.044
6869.71	297.206
6880.78	233.218
6890.58	38.461
6895.98	42.5327
6916.43	72.7249
6921.98	135.269
6932.79	213.282
6939.93	267.167
6981.32	41.1754
7000.34	263.591
7003.55	82.8611
7010.3	29.9663
7073.01	37.5502
7088.48	56.4762
7095.13	238.56
7112.68	372.457
7132.59	54.1851
7144.15	307.293
7148.89	47.433
7163.34	98.2819
7196.54	97.1787
7208.11	34.0466
7209.85	202.642
7235.04	77.5177
7254.67	41.1311
7285.51	36.9068
7301.28	81.9504
7308.07	89.5048
7340.24	38.9763
7362.92	77.7326
7376.13	128.62
7386.3	41.3208
7418.43	125.528
7510.23	45.9323
7527.47	47.125
7545.24	188.757
7551.4	55.2225
7563.28	42.0669
7631.31	101.253
7649.82	59.5169
7664.96	281.66
7666.37	118.189
7673.88	28.0032
7693.95	56.5634
7789.23	297.924
7858.33	41.0595
7924.12	49.3068
7926.81	44.0838
7969.16	31.0221
7969.98	41.3793
7999.69	45.734
8055	43.3016
8067.56	58.8059
8129.26	37.0179
8130.18	116.122
8130.78	80.6656
8188.36	36.1988
8205.86	36.3567
8216.7	37.5562
8219.3	89.9106
8238.21	66.6158
8313.46	48.4651
8337.74	79.2193
8353.55	105.792
8371.81	102.512
8399.95	100.942
8411.97	58.7319
8419.78	105.28
8429.55	97.3273
8472.86	79.339
8488.37	48.9399
8560.65	128.091
8597.98	85.589
8701.02	47.8894
8753.76	82.2936
8792.47	90.2319
8826.71	60.7135
8869.79	62.0425
8900.6	52.2683
8919.82	71.0397
8951.24	50.1692
8981.89	191.032
8994.87	43.4269
9027.31	97.9984
9029.82	63.7145
9039.58	60.9872
9068.63	43.4081
9181.43	47.9243
9240.85	75.4223
9266.75	76.6706
9297.66	101.243
9321.4	24.3671
9324.2	315.781
9353.86	111.869
9389.16	37.6851
9452.95	137.258
9471.66	30.7797
9499.05	68.1451
9500.68	24.0233
9510.06	43.7765
9531.4	80.0177
9535.25	34.1836
9555.94	55.9184
9560.61	63.7612
9581.66	19.3737
9607.18	47.9638
9610.21	69.9345
9613.7	71.0641
9643.77	120.364
9645.17	37.1048
9694.53	41.9719
9740.11	53.2635
9794.09	19.6053
9797.35	54.1211
9813.31	33.1428
9814.92	36.5448
9837.41	66.2121
9838.95	63.0172
9847.89	98.4925
9883.88	29.4793
9911.39	58.358
9968.17	68.1678
9985.36	90.0003
9996.24	53.1764
10056.1	32.8086
10071.6	24.4836
10083.6	83.4637
10091.5	69.2719
10152.7	27.3147
10164.7	75.5185
10207.4	126.862
10208	40.1246
10254.8	142.165
10325.1	92.0537
10349.7	96.0922
10376.8	84.2448
10381.1	36.4096
10382.4	58.5303
10465.3	39.1773
10542.2	51.558
10551.7	58.5602
10579.5	35.8228
10603.8	67.973
10654.3	114.718
10660.6	66.464
10735.6	85.6866
10819.7	38.354
10865.5	132.736
10866.1	86.6801
10904.1	28.7141
10905.3	74.0628
10905.8	36.619
10929.8	64.1605
10957.6	36.8871
10971.6	59.5594
11033.2	21.4517
11047	75.8179
11070.9	33.3569
11095.6	50.5307
11119.3	48.9549
11139.5	44.3934
11172.1	85.6926
11172.1	68.8876
11189	108.478
11190.2	60.2399
11255.4	119.922
11273.1	49.5072
11277.5	58.9155
11281.7	42.6985
11299	139.165
11313.7	40.1164
11333.2	48.7792
11344.2	90.1073
11364.4	41.0108
11378	48.2435
11393.5	132.578
11394.5	78.0569
11424.5	44.2305
11436	59.8222
11476.3	44.4485
11513.4	53.3887
11515	132.452
11530.7	30.4104
11561.1	42.5604
11570.1	34.8546
11624.9	71.698
11633.2	74.9455
11646.1	40.6508
11681	43.6565
11711.3	89.9783
11712.1	99.4022
11792.4	46.9036
11817.1	37.7121
11830.5	44.7076
11843.8	83.5983
11876.5	61.8943
11903.2	78.0745
11917.7	65.9724
11938.5	117.659
11945.3	61.8139
12001	278.757
12051.1	123.724
12065.8	52.5009
12078.5	103.882
12109.4	81.0959
12171	129.956
12240.8	69.5378
12243.7	89.673
12300.8	49.122
12323.4	55.3562
12326	65.1658
12360.7	31.447
12369.6	38.3575
12401.6	100.451
12411.4	35.727
12418.2	90.461
12437.8	61.9605
12452.4	107.213
12476.1	56.5146
12490.7	119.245
12493.1	77.9158
12507.7	163.124
12533.1	42.7995
12565.1	31.3826
12578.4	21.7412
12578.4	21.7412
12593.2	93.6264
12600.9	17.801
12600.9	17.801
12616.1	122.19
12676.6	43.7434
12692.3	58.5414
12697.7	91.1328
12777.1	71.5667
12830.7	76.0886
12857.3	65.2849
12898.6	39.5803
12899.2	104.624
12900.7	64.6424
12907.8	28.8119
12923	26.7372
13007.6	64.0831
13045.2	123.457
13058.7	40.2191
13062.3	59.4838
13109.6	27.1491
13116.1	78.4279
13141.2	59.921
13152.3	96.4487
13163.9	149.887
13200.4	107.514
13252.6	54.1722
13260.3	74.692
13270	52.3299
13281.1	45.3025
13348	53.8621
13367.8	53.9331
13372.2	71.0802
13385.6	109.007
13389.6	75.6351
13413.1	50.169
13421.3	119.38
13421.7	64.346
13464.8	54.8341
13487.3	72.79
13502.3	68.9336
13510.4	54.8932
13556.2	88.0197
13557	37.4782
13557.7	94.6703
13575.2	54.1129
13580.5	62.2209
13612.6	50.2608
13629.6	33.9185
13633.6	62.62
13634.9	76.1179
13736	61.7928
13779	23.0566
13813.6	97.7998
13818.3	57.6535
13902.2	43.4077
13906	279.528
13952.2	50.2625
13958.7	61.4424
13966.8	39.2613
14025.4	43.969
14030.1	82.6694
14031.2	59.9485
14032.6	62.2783
14043.7	125.118
14058.9	70.4318
14245	47.6429
14247.9	91.0419
14264.1	40.6967
14269.4	124.971
14289.3	53.5629
14294	50.9231
14294.9	77.0924
14366.1	93.3095
14398.4	82.8051
14451	73.3607
14482.6	130.163
14617	59.9834
14642.8	37.4259
14663.3	69.0996
14671.6	68.2139
14690.9	62.0812
14705.1	54.1765
14736.4	112.902
14762.6	38.4537
14771.6	80.7654
14773.7	38.1478
14801.2	99.7445
14825.9	127.878
14834.7	107.966
14854.6	140.608
14870	41.1463
14893.1	80.9084
14927.4	113.865
14931.5	64.0464
14939.7	125.608
14945	74.7587
14956	99.4172
15018.2	54.8609
15018.2	54.8609
15018.7	83.0465
15044.5	51.7043
15053.3	116.281
15076.7	95.9068
15107.5	52.5984
15119.2	75.7196
15123.5	41.7156
15218.4	178.279
15250.2	34.8517
15259.9	69.3536
15268.7	93.0153
15277.9	117.164
15278	94.546
15286.8	46.349
15292	26.8764
15321.4	28.9947
15335	62.3445
15349.5	39.2508
15392.9	72.5583
15411	22.6789
15413	80.3963
15432.5	118.378
15533.4	58.3145
15551.4	57.5613
15553.4	114.24
15575.3	85.0912
15613.1	52.4409
15668.8	64.3029
15714.8	28.1241
15724	69.2703
15773.7	81.8453
15793.7	80.3472
15848.4	78.6163
15855.9	76.8885
15874.3	87.2548
15875.4	75.8346
15880.4	32.3588
15918.2	51.0483
15921.5	39.2736
15953.1	18.143
15955.4	91.0889
15962.9	131.98
15992.2	61.3984
16062	39.614
16065.9	68.4444
16130.9	129.539
16171	102.002
16174.7	125.557
16257	31.2881
16259.4	55.5105
16355.2	65.6341
16367.5	80.6122
16376.5	121.578
16379.6	44.1894
16431.7	178.841
16447.9	79.5647
16492.5	36.0221
16503.8	37.0167
16506.4	49.4507
16535.4	130.295
16627.9	66.8524
16671.3	28.3033
16689.2	36.584
16689.2	36.584
16695.7	88.8717
16713.2	58.0372
16777	50.357
16837	334.641
16869	162.25
16893.1	28.9708
16910.8	63.9588
16942.5	29.8
16973.7	38.6861
16988.1	111.271
17075.4	131.056
17102.5	102.948
17103.3	221.004
17109.6	88.1389
17163.4	87.9973
17195.8	42.4778
17284.8	69.619
17324.3	136.911
17330.8	43.5677
17378.4	56.0444
17415.4	99.3094
17470.7	55.3717
17511.4	45.6038
17513.1	87.1225
17605.9	98.9978
17649.2	87.7084
17678.5	28.2679
17688.5	27.3944
17688.5	27.3944
17705.9	91.8778
17765.4	31.234
17765.4	31.234
17768.5	42.121
17844.2	71.0005
17893.7	90.2228
17954.1	26.236
17965.2	109.841
18004.2	67.8485
18071.4	458.675
18107.4	117.727
18118.8	24.7476
18169.1	170.393
18177.7	32.7925
18179.9	110.45
18251	79.8795
18312.4	122.652
18343.9	54.7683
18352.8	29.5204
18408.3	130.302
18415.4	73.7171
18422.8	62.4431
18441.2	21.537
18441.2	21.537
18447.2	38.6885
18492	35.46
18492	35.46
18508.5	210.483
18731.5	41.6483
18780.2	158.541
18863.5	50.9943
18878.6	86.3266
18912.8	156.44
18921.9	40.3208
18926.2	77.908
18934.5	72.5196
18959	410.35
19015.9	190.412
19056.5	102.091
19071.6	44.6272
19085.7	58.2655
19109.1	47.9714
19123.3	306.623
19166	49.9594
19172.7	42.6556
19172.7	42.6556
19215.1	53.5904
19217.9	66.3418
19235.9	17.3415
19235.9	17.3415
19239	186.407
19245.1	22.1468
19245.1	22.1468
19290.3	41.7287
19303.4	78.0447
19304.5	92.6528
19332.9	66.7417
19365.2	35.5303
19394.4	53.2812
19441.3	254.804
19483.9	134.514
19495.7	49.7988
19521.5	115.941
19534.9	43.1747
19534.9	43.1747
19559.8	16.1151
19574.7	73.6644
19616.3	157.391
19637.5	39.0085
19689.6	78.7378
19735.8	34.1794
19753.3	97.7245
19784	123.881
19787.2	132.859
19816.8	75.1224
19834.3	129.321
19880.4	34.3058
19919.1	34.2285
19920.1	35.9981
19953.9	56.5297
19987.5	143.795
19990.8	113.176
20064.6	80.2773
20097.6	75.9329
20146.6	250.279
20191.4	29.4108
20198.8	47.3543
20208.2	135.2
20223.2	127.436
20269.7	166.279
20297.9	96.3471
20339.6	50.676
20363.1	87.4403
20366	33.0459
20380.6	44.6699
20402.5	91.7964
20404.4	91.802
20450.7	105.488
20454.4	36.3172
20485.9	46.7954
20486.6	36.9781
20494.2	154.971
20512	359.524
20512	205.674
20565.5	78.0713
20592.3	47.5619
20597.9	60.1476
20610.4	89.4884
20618.9	142.11
20632.2	49.8045
20655.7	71.0002
20746.4	60.1369
20777.6	76.8188
20780.9	96.5197
20811.6	72.3684
20827.3	243.014
20878.2	84.5805
20915.4	60.4316
20939.1	51.225
20947.7	94.3356
20976.1	28.9898
20976.1	28.9898
21004.9	211.237
21026.8	122.028
21048.3	181.068
21160.6	60.2698
21182	222.908
21184.1	113.942
21202.2	97.2284
21221.7	289.904
21241.8	41.7827
21242.2	44.8401
21266.5	166.134
21270.9	35.7179
21415	113.095
21476.1	87.5124
21477.5	66.5555
21494.8	215.883
21535	27.8818
21535	27.8818
21562.6	78.5432
21571.5	51.2318
21581.8	64.1349
21615.9	137.875
21657.6	126.198
21685.1	64.4087
21729.8	64.1718
21778.5	295.374
21787	85.0357
21827.2	39.5344
21864	102.574
21898.6	124.66
21961	25.2912
22033.4	72.0168
22034.5	262.794
22034.7	94.5179
22041	90.0541
22045	104.485
22062.3	29.3599
22084.5	184.356
22095.2	48.0158
22101.1	126.776
22114.3	127.193
22201.9	33.2439
22248.4	256.439
22311	149.157
22367.8	40.9064
22377.6	66.8439
22388.7	114.532
22400.5	275.85
22440.7	63.8076
22442.3	182.961
22479.1	178.304
22480.8	154.803
22486.2	25.4571
22486.2	25.4571
22488.8	45.1076
22523.1	48.516
22535.6	228.562
22570.6	66.7671
22581	49.2333
22603.1	46.7564
22625.7	46.2572
22686.5	188.018
22694.4	183.273
22716.3	289.747
22727.4	87.3992
22743.1	201.924
22757.1	61.0135
22813.1	79.7001
22827.5	271.45
22840	149.028
22875	91.9997
22876.5	195.692
22951.2	52.0456
22964.2	62.3155
22969.6	240.425
22994.2	172.386
23016.3	27.5059
23018.6	121.268
23034.4	54.3886
23145.1	286.675
23157.1	60.0796
23167	42.7501
23193	47.6424
23210.1	35.0102
23228.8	54.2735
23234.8	80.4008
23258	197.235
23341.8	69.9243
23363.4	54.3709
23431.4	279.138
23444.9	191.616
23461.9	94.4801
23483.5	58.4172
23595.5	442.83
23620.2	40.0014
23625.4	51.4636
23629.5	16.0864
23631.1	145.19
23686.1	74.7969
23686.7	33.5457
23690.3	67.6663
23724.3	128.627
23811.1	47.7618
23811.1	47.7618
23849.6	93.9039
23941.1	161.43
23954.2	47.7183
23971.9	38.0782
23971.9	38.0782
24042.3	41.1645
24045.1	106.594
24090.2	189.88
24142.7	129.216
24154.7	154.029
24165.3	103.951
24183.3	26.842
24227.2	45.3225
24259.4	169.49
24292.7	72.129
24334.3	41.9279
24336.2	62.0328
24358.8	120.637
24367.2	139.718
24397.6	300.844
24419.8	176.156
24423.2	89.0001
24441.5	193.428
24457.1	130.085
24528.2	44.8539
24558.2	154.88
24558.2	38.2952
[truncated: 4,607 more rows]

## Sheet: fig4e
Reovirus infectivity (%)
	hJAM-A			PirB			hNgR1			hCAR
T1LSA- ISVP	54.196	47.168	50.471	6.614	4.594	5.918	6.872	4.703	4.948	1.385	1.541	1.729
T3SA- ISVP	40.083	41.091	42.317	3.063	2.956	2.837	4.324	2.585	2.99	0.586	0.591	0.539
T1LSA- virion	49.919	47.662	46.093	43.597	41.908	40.772	22.753	22.004	20.872	5.095	6.275	5.861
T3SA- virion	37.689	39.063	39.905	30.318	30.804	33.808	23.562	24.874	24.757	8.64	8.395	9.063

## Sheet: fig4h-i
Figure 4h					Figure 4i
Binding probablity					Binding force
PirB+	PirB+	PirB-			PirB+	PirB+	PirB-
No mAb	mAb	No mAb			No mAb	mAb	No mAb
26.8	8.08754	4.38596			pN	pN	pN
14.6886	8.5044	2.85714
13.6775	11.23	3.34884			191	89	111
					227	132	130
					186	180	114
					176	123	134
					214	119	90
					159	133	93
					204	135	100
					173	98	107
					186	107	115
					195	81	138
					237	102	87
					162	90	98
					165	113	104
					170	172	110
					212	111	111
					286	101	104
					214	110	147
					159	105	85
					198	98	168
					212	103	106
					238	160	126
					245	129	175
					195	91	106
					181	125	166
					191	128	97
					162	97	147
					163	86	113
					166	107	113
					140	100	80
					212	114	104
					293	103	95
					209	101	75
					224	125	110
					258	111	108
					184	137	86
					223	67	130
					217	94	104
					163	92	122
					371	142	150
					180	112	75
					269	98	88
					190	94	136
					145	125	86
					180	106	113
					123	87	105
					127	111	110
					155	94	129
					98	103	113
					107	126	124
					158	100	100
					155	115	144
					122	100	123
					211	111	120
					103	74	94
					184	270	110
					178	80	126
					171	136	119
					237	111	89
					329	114	121
					206	148	129
					149	119	85
					203	117	112
					145	95	122
					99	112	64
					122	142	84
					129	287	86
					125	157	73
					113	113	87
					125	163	56
					92	133	83
					107	111	90
					119	126	107
					129	122	78
					208	69	93
					166	96	94
					193	103	64
					118	147	81
					182	92	139
					104	107	63
					231	105	188
					265	160	56
					101	100	66
					205	215	72
					55	126	70
					221	193	71
					160	145	61
					86	122	95
					148	103	67
					109	261	58
					251	129	93
					180	116	149
					110	125	74
					338	83	85
					106	76
					400	55
					230	213
					121	98
					228	77
					130	122
					335	118
					92	103
					124	168
					137	123
					147	112
					206	91
					132	135
					152	100
					120	101
					135	73
					130	86
					156	145
					155	147
					136	83
					121	132
					113	146
					154	123
					164	108
					145	135
					123	123
					133	92
					156	89
					151	112
					141	99
					126	137
					110	123
					106	110
					187	100
					130	150
					145	126
					148	101
					278	122
					122	136
					120	114
					119	109
					116	83
					150	117
					135	132
					159	129
					111	106
					422	178
					125
					161
					108
					256
					154
					194
					270
					272
					214
					132
					163
					110
					103
					120
					110
					182
					153
					131
					243
					146
					105
					124
					174
					116
					127
					125
					119
					110
					127
					120
					113
					127
					109
					126
					128
					125
					122
					105
					237
					264
					170
					242

## Sheet: fig4j-k
Figure 4j				Figure 4k
Cell Data				Repeated Model Surface Data
LR (pN/Sec)	Critical Force (pN)			LR (pN/Sec)	Critical Force (pN)
691000	325			1.53151e-12	8.99787e-14
1239000	210			3.76119e-10	2.02376e-13
1295700	200			3.76119e-10	2.02376e-13
826200	175			1.72241e-09	7.07676e-13
740300	250			1.72241e-09	7.07676e-13
611900	150			54.9217	14.5248
568900	150			61.2887	9.45845
730900	150			63.192	24.9145
883300	220			72.8181	12.2878
1638500	210			95.1814	22.5991
273300	110			102.107	39.5187
1647300	185			115.271	18.7392
564400	180			121.892	27.8667
1290500	175			123.881	10.9201
904900	200			141.884	14.3263
421000	130			143.892	30.8041
1495800	125			143.978	18.0394
502900	160			146.234	19.5568
868000	160			154.096	37.4942
722700	260			156.114	16.949
692200	125			163.907	48.7056
717900	195			172.11	22.2453
335700	110			175.854	10.6067
381400	150			184.635	25.8366
752700	205			202.178	22.0492
451600	170			204.699	27.598
528400	90			208.199	19.106
672000	115			222.594	24.6071
486800	200			237.355	29.4758
1709400	215			237.622	30.8648
374400	205			237.955	8.50935
876400	270			238.704	32.2922
1222900	410			239.622	20.8901
303100	180			241.828	37.5333
1248900	200			242.882	26.6551
458700	180			245.484	25.2512
858300	200			250.926	16.0798
787500	150			254.862	36.6898
862800	160			256.167	58.7275
881500	290			264.599	18.3915
590600	230			273.061	23.697
842400	250			281.442	32.3312
611100	175			284.777	8.86793
1695000	290			295.015	28.2245
396300	210			296.162	42.8581
1086700	250			296.711	44.7126
1346200	350			298.27	30.1069
650400	250			300.617	21.3765
513200	260			308.057	29.374
839900	240			312.425	36.8539
566200	210			316.759	24.5744
1359900	180			318.135	66.0744
736100	260			319.018	27.8646
1002900	275			326.064	14.4389
1090700	195			332.583	36.8252
323400	185			337.627	22.7647
689800	205			340.089	17.3339
562300	200			356.969	29.24
901300	215			362.511	26.5215
826600	270			362.853	16.5082
1391000	315			366.43	21.2707
776800	195			372.119	14.8906
503800	200			372.848	36.1967
600800	225			374.108	24.8274
517400	120			381.417	15.9695
848100	200			386.001	31.0472
1275200	190			388.25	27.1312
808400	275			394.539	39.6121
912400	220			398.048	27.9334
826200	200			399.233	15.79
877100	305			407.46	26.7117
450100	160			407.789	36.9181
1171200	190			408.546	23.9967
937100	280			420.635	29.882
766300	200			422.151	43.6945
1093700	380			424.208	35.92
1322300	290			424.944	21.956
570100	205			434.354	29.2514
1051800	220			436.318	27.1274
894100	230			439.128	43.3229
1081900	250			441.734	74.3321
1109000	325			442.09	22.7533
1228000	220			443.02	29.1378
1136700	190			447.831	91.1836
1008200	295			452.378	119.295
1392400	225			461.533	58.4287
1308300	205			466.602	31.0402
1416800	210			468.314	16.7104
725800	270			468.793	16.4836
1115600	205			472.614	15.4767
1834300	200			472.691	32.7815
1043900	220			474.032	51.7152
1752400	240			482.55	35.1425
1293400	120			489.704	10.6207
1060000	155			492.513	15.3713
1060900	175			494.545	41.7214
1109300	120			497.756	26.0888
1097300	155			504.185	20.4289
2275300	330			505.248	56.0433
888200	125			518.37	21.8338
1043400	160			524.113	15.2485
1076900	160			527.096	23.4955
1228200	140			527.784	37.6013
2326500	120			533.137	20.2653
1476800	125			540.328	30.7542
1058880	175			546.335	33.4635
1541600	130			547.173	21.7378
1147800	105			547.394	57.314
1481100	130			560.373	27.4043
2246000	110			560.529	20.9563
1351000	140			564.876	29.7389
1034200	170			565.211	24.1472
1269000	125			568.712	43.2339
950900	150			579.852	49.7238
1433200	125			587.336	31.3615
760900	160			594.27	32.7947
1033370	210			594.766	22.4819
1863600	210			603.796	32.0516
1124900	220			606.588	20.8655
1809100	140			608.952	25.4394
1269500	120			609.585	32.2176
1174100	130			611.691	41.6754
1617000	125			613.528	58.4606
986400	125			614.559	18.1179
1679700	150			616.56	86.7007
2888810	100			629.022	59.6492
1007000	150			629.028	18.8429
1478100	160			631.413	18.0558
1282900	230			633.297	42.5994
2916600	150			636.202	41.6373
1639000	150			637.067	23.1956
2064500	160			637.203	78.8854
1908300	150			641.819	115.844
1481500	135			649.86	46.041
1967200	140			649.975	59.5005
1756500	160			652.966	83.7355
1076300	125			655.767	25.0668
1885700	150			656.502	38.706
1922700	170			659.454	63.7097
1727300	130			662.413	21.0085
1043300	135			666.6	32.4304
1492800	150			671.055	42.9808
1778200	230			673.567	38.6845
1033360	190			683.245	59.532
1739200	155			685.454	43.318
1249200	185			685.584	16.8176
1162800	180			686.521	31.7417
917200	170			686.586	61.2799
1246600	215			689.428	28.7236
1216600	250			693.606	59.8037
1876000	160			694.712	71.4031
2610700	210			702.248	25.3942
1085300	195			704.274	36.0951
2104000	170			704.853	55.3978
1922600	140			704.93	20.7897
1038300	185			706.532	23.5844
1283500	235			712.437	41.7791
899300	180			713.856	14.7509
1666800	200			718.705	35.2771
1551000	230			724.587	16.9434
1588900	170			726.788	32.0064
1038300	205			728.056	36.1909
1327400	210			730.35	49.4216
1693100	230			744.784	42.8937
1541100	185			745.587	29.8253
1482500	285			746.238	31.9116
2963000	225			752.81	34.6934
2691600	200			753.709	19.7512
1057200	210			756.137	27.3383
2018000	240			765.243	15.95
1460200	250			787.508	70.4561
1023300	180			795.81	30.1991
1758200	255			800.491	75.7757
852300	295			804.123	49.2784
1255700	270			813.697	42.2375
1418100	210			813.854	29.987
1122500	200			814.668	34.5943
2984600	205			816.706	29.9036
1460000	165			818.593	168.298
1390200	190			820.03	14.3695
1401900	185			820.857	34.8087
1852300	165			828.781	35.5888
1974200	160			833.596	27.4895
2735000	255			836.054	26.1151
1248100	165			838.569	11.5849
945800	140			839.982	10.4434
933400	170			840.298	16.9596
1640900	215			845.892	17.6248
1733600	185			855.09	19.7117
615600	260			856.092	31.1156
1701000	225			862.47	24.6262
651300	210			863.746	68.8683
4005300	295			863.768	98.7398
890000	220			869.448	49.4439
1512900	195			871.878	19.1856
1922900	170			873.78	46.2034
1357000	215			877.254	40.678
2020400	165			880.264	20.9488
2333400	210			884.578	25.1187
1235700	190			885.184	46.0836
1356.6	235			906.334	47.5592
2691200	515			907.101	21.3891
2381600	225			910.906	20.0485
1314800	200			911.411	93.4393
1313400	205			913.296	24.1489
1389200	135			917.385	37.9607
1457800	150			917.4	25.9381
1511500	140			918.555	62.9841
2465200	190			919.815	32.1225
1906500	250			927.476	56.614
2648700	145			928.799	59.5563
3404800	175			933.946	27.8864
3133600	225			934.466	17.0578
1154500	330			938.56	61.4811
2390300	235			939.154	74.9508
2264000	240			943.684	31.5667
1423500	170			955.154	41.5991
2053700	155			957.822	17.1829
998500	185			961.794	46.0173
1742700	190			973.798	31.2906
3263200	210			980.8	54.474
1699300	155			982.758	61.4963
2201600	160			983.245	22.1263
2914800	150			986.234	31.0286
2995500	180			994.571	47.05
				1004.72	34.7256
				1009.12	26.2928
				1015.8	18.9044
				1022.87	32.01
				1026.48	30.0259
				1033.14	11.6596
				1034.63	67.4755
				1037.29	41.4154
				1038.41	49.7434
				1040.07	55.2713
				1041.19	34.2711
				1042.97	32.9323
				1043.34	65.6097
				1044.35	34.4027
				1045.26	72.4848
				1055.04	23.1677
				1056.83	32.9412
				1065	49.7884
				1066.71	90.7672
				1067.45	38.3055
				1074.67	33.2502
				1078.94	41.7926
				1087.39	28.8177
				1091.22	69.49
				1091.44	43.5948
				1092.24	27.1415
				1093.55	35.3399
				1096.01	21.8346
				1098.96	76.3762
				1102.87	234.44
				1124.02	140.09
				1128.99	55.0024
				1132.97	22.9374
				1135.57	46.3423
				1135.77	93.7816
				1137.54	157.144
				1144.2	19.2918
				1153.44	20.1515
				1154.26	66.1696
				1160.37	64.7897
				1160.67	45.2797
				1165.94	79.1413
				1169.23	48.2938
				1172.32	35.409
				1173.36	48.4593
				1175.48	10.4277
				1180.44	20.8285
				1182.21	43.0995
				1186.73	167.341
				1194.15	51.0086
				1196.03	17.39
				1199.31	86.1116
				1202.1	50.9689
				1203.57	18.2786
				1216.33	18.5628
				1222.48	84.6174
				1235.59	19.3275
				1240.65	22.5794
				1240.98	22.6227
				1241.41	44.245
				1245.94	64.1457
				1253.56	220.966
				1254.55	24.5192
				1256.32	46.5801
				1266.95	31.8186
				1267.74	89.2183
				1274.37	32.1414
				1276.54	31.8344
				1279.49	74.5801
				1281.57	21.8248
				1285.88	59.1479
				1288.16	20.5678
				1298.05	210.678
				1302.56	46.5934
				1308.6	25.0196
				1319.93	113.923
				1323.24	41.3734
				1324.9	148.669
				1333.16	49.3283
				1334.93	62.0682
				1337.42	22.2835
				1346.11	90.3006
				1346.2	63.4926
				1346.64	190.67
				1351.4	75.3273
				1352.26	89.8472
				1354.57	27.647
				1355.34	24.8814
				1355.76	21.1074
				1363.68	25.9481
				1369.64	78.0074
				1371.88	23.5127
				1375.84	57.1632
				1378.31	36.8707
				1380.58	16.129
				1385.5	21.7282
				1385.58	13.0797
				1386.65	44.0053
				1387.1	83.6627
				1391.63	19.3238
				1392.56	18.7954
				1394.93	28.5549
				1402.1	51.9019
				1405.34	64.7415
				1411.99	27.5215
				1413.59	212.609
				1413.95	51.1102
				1419.6	270.697
				1420.27	138.403
				1422.91	96.9506
				1423.66	14.6218
				1424.32	92.3249
				1425.29	46.59
				1425.33	102.884
				1430.65	13.396
				1432.1	97.1479
				1437.62	120.32
				1442.31	23.0702
				1451.34	60.428
				1456.73	11.9029
				1460.66	76.7815
				1464.69	123.875
				1471.57	60.0396
				1474.66	71.1015
				1483.64	26.2938
				1483.97	77.641
				1484.29	54.1207
				1493.56	52.4632
				1494.28	24.9961
				1497.1	19.9356
				1500.06	32.289
				1501.67	23.5049
				1507.29	32.6428
				1508.41	56.6191
				1513.97	42.5403
				1516.83	51.9012
				1518.15	49.3521
				1524.58	90.284
				1533.27	11.2712
				1533.34	77.76
				1534.97	73.3541
				1535.36	36.7382
				1537.29	24.0323
				1538.25	43.1879
				1539.16	98.3256
				1539.46	67.3681
				1540.09	23.9047
				1552.96	69.9903
				1553.01	47.8945
				1553.92	44.2385
				1561	41.654
				1573.85	41.5884
				1578.67	103.9
				1580.22	43.753
				1584.5	31.5718
				1585.43	32.0989
				1589.18	130.787
				1592.78	106.069
				1596.23	23.3835
				1598.7	150.593
				1604.84	38.0731
				1607.77	29.3141
				1617.41	190.851
				1617.58	23.6519
				1619.71	151.038
				1623.45	28.0735
				1632.05	64.7317
				1632.76	16.7881
				1635.25	73.0557
				1635.96	70.62
				1638.23	90.5139
				1645.21	154.416
				1647.89	108.948
				1650.23	70.9255
				1653.77	49.8614
				1663.7	54.1208
				1666.08	181.307
				1666.15	49.0745
				1673.5	75.9426
				1676.73	41.2719
				1677.38	79.7248
				1687.37	156.712
				1692.71	202.999
				1695.69	19.4078
				1698.74	23.5838
				1698.88	29.1701
				1702.76	25.7645
				1703.23	137.121
				1708.35	19.5396
				1711.73	36.3168
				1712.45	48.4799
				1712.53	85.5294
				1718.85	74.8608
				1723.1	39.8446
				1725.98	24.4757
				1728.5	30.4175
				1728.7	103.32
				1733.25	67.3924
				1734.94	85.537
				1736.88	108.119
				1742.63	66.2542
				1744.67	41.2156
				1745.33	35.3161
				1745.41	44.4441
				1747.06	85.5106
				1747.79	49.128
				1759.31	231.858
				1759.94	24.8143
				1761.48	100.293
				1762.24	85.3881
				1762.92	23.7385
				1769	23.205
				1769.81	69.787
				1778.73	100.698
				1785.79	101.479
				1790.65	133.297
				1790.84	75.425
				1796.2	144.962
				1798.96	194.929
				1800.35	90.5265
				1805.89	161.647
				1806.62	24.7014
				1807.91	86.7663
				1808.77	43.8392
				1809.58	67.0888
				1810.82	25.1287
				1811.24	216.911
				1813.92	79.1135
				1817.8	146.133
				1821.45	139.436
				1825.3	38.2223
				1829.76	31.0352
				1831.16	98.4598
				1831.74	82.6873
				1835.86	26.0638
				1837.73	51.6687
				1839.16	149.173
				1839.96	25.153
				1841.11	118.282
				1843.08	209.223
				1846.7	82.1298
				1852.43	41.5556
				1853.86	22.7571
				1860.66	36.5695
				1860.88	26.1408
				1861.65	21.8297
				1876.86	95.1101
				1877.18	72.5089
				1888.9	56.0987
				1895.19	22.4771
				1896.41	59.0109
				1896.7	39.5619
				1901.37	63.7164
				1904.4	27.1583
				1906.99	45.6145
				1908.5	201.01
				1910.67	83.5384
				1910.8	57.8641
				1914.77	29.3466
				1915.99	48.8925
				1917.69	154.693
				1923.79	69.8577
				1925.83	16.667
				1927.49	105.716
				1939.39	76.2739
				1940.1	96.592
				1946.35	26.2251
				1947.34	134.64
				1953.14	158.665
				1954.75	85.6959
				1957.61	105.351
				1959.08	39.4439
				1961.59	59.9005
				1964.44	96.4822
				1975.55	79.8391
				1978.02	146.793
				1978.81	69.7485
				1985.51	221.168
				1985.7	38.4282
				1997.88	32.9852
				2006.34	39.0419
				2010.2	63.8705
				2019.72	38.0716
				2026.13	40.0766
				2029.19	161.091
				2030.2	59.6058
				2031.02	57.8826
				2035.25	189.46
				2035.28	91.854
				2038.47	84.5062
				2042.79	48.2202
				2046.46	51.3287
				2047.5	23.095
				2048.68	122.409
				2049.34	70.7392
				2057.07	116.935
				2061.32	94.4437
				2066.36	27.4859
				2068.45	52.2139
				2070.66	137.901
				2073.45	24.6447
				2077.67	98.8752
				2079.11	30.4263
				2088.84	57.2997
				2089.89	68.1154
				2092.51	25.4558
				2092.69	33.1783
				2104.25	128.551
				2108.08	31.0723
				2111.78	127.957
				2114.55	84.5973
				2118.71	200.142
				2123.14	67.0247
				2126.07	58.0435
				2126.57	165.148
				2131.35	68.4185
				2133.74	59.8117
				2134.36	55.2863
				2147.02	29.1514
				2148.85	87.4169
				2152.5	181.779
				2155.4	88.5369
				2159.27	165.065
				2159.79	33.2169
				2164.52	34.3645
				2165.57	115.272
				2166.71	106.457
				2166.86	65.2936
				2177.43	64.2527
				2178.87	78.6304
				2182.21	165.366
				2191.28	49.1522
				2195.65	162.387
				2196.22	43.6506
				2196.82	24.927
				2200.38	51.7364
				2207.11	50.7583
				2207.79	116.338
				2221.68	47.547
				2230.25	15.5333
				2233.24	21.5263
				2233.77	25.8087
				2240.61	65.2679
				2244.46	49.5313
				2248.3	58.1928
				2251.74	187.979
				2254.63	100.31
				2255.17	155.618
				2258.96	166.571
				2274.42	23.6632
				2278.72	129.851
				2279.4	205.942
				2284.47	242.605
				2285.71	31.5476
				2286.66	258.396
				2287.11	26.9041
				2292.44	61.5681
				2296.63	208.166
				2296.83	60.3894
				2302.99	102.493
				2306.92	50.638
				2308.6	58.6345
				2315.98	46.4871
				2319.52	41.5295
				2324.85	131.594
				2327.44	134.738
				2329.44	141.055
				2336.12	101.992
				2337.89	186.486
				2339.17	122.066
				2343.13	133.901
				2343.79	38.0041
				2354.61	42.3327
				2358.07	158.697
				2366.09	111.529
				2367.55	107.338
				2368.31	86.8139
				2372.21	38.9987
				2377.1	352.71
				2379.68	27.5586
				2381.13	66.1636
				2384.2	169.718
				2385.4	110.047
				2389.06	21.5952
				2392.22	53.8725
				2393.13	40.1056
				2395.23	32.9242
				2395.26	25.6025
				2395.54	52.0106
				2401.21	35.4019
				2402.68	153.343
				2404.62	87.2867
				2405.97	174.186
				2409.8	62.8632
				2414.47	244.24
				2420.83	33.1125
				2422.15	88.0379
				2430.56	28.3789
				2437.21	149.15
				2437.92	63.031
				2440.7	213.818
				2441.6	175.065
				2442.3	211.199
				2443.08	194.711
				2449.58	54.2391
				2454.37	175.011
				2454.39	104.379
				2460.09	90.0161
				2461.23	57.0907
				2462.91	45.214
				2464.77	68.7342
				2471.51	90.4058
				2478.13	45.663
				2479.48	133.574
				2487.74	70.243
				2491.41	103.09
				2495.26	210.582
				2497.62	31.5192
				2498.16	24.6731
				2501.18	23.8877
				2511.82	61.7852
				2512.38	51.1465
				2513.76	146.552
				2523.03	136.411
				2523.08	148.156
				2532.34	26.7577
				2541.53	166.843
				2545.11	64.3353
				2545.6	236.546
				2549.76	31.7486
				2561.12	18.6017
				2567.38	138.248
				2573.08	66.2779
				2581.56	53.9355
				2590.05	40.5709
				2591.78	109.691
				2592.18	230.244
				2599.66	87.7974
				2601.9	71.9871
				2603.64	175.692
				2607.55	40.4602
				2612.41	89.5243
				2616.01	269.435
				2618.68	43.7858
				2623.65	39.3864
				2628.83	46.9849
				2636.33	300.97
				2639.76	38.9183
				2642.88	231.196
				2643.39	21.2751
				2644.35	44.5173
				2646.95	61.0933
				2650.24	35.913
				2650.43	108.9
				2658.45	34.7245
				2663.53	96.3395
				2670.27	54.4764
				2672.41	167.54
				2674.72	305.619
				2675.82	129.199
				2678.23	161.925
				2680.1	79.2089
				2686	29.0545
				2686.8	16.3832
				2690.38	82.4056
				2690.99	84.8597
				2702.03	216.577
				2703.16	68.2209
				2704.42	244.401
				2710.21	126.333
				2717.42	121.513
				2725.81	41.5779
				2735.17	84.7772
				2738.92	90.8455
				2740.62	64.0134
				2742.18	74.459
				2749.5	148.816
				2752.92	198.992
				2753.47	63.6715
				2764.71	24.3704
				2765.93	135.565
				2766.62	85.8106
				2783.01	18.5451
				2789.23	77.0921
				2791.28	41.7805
				2792.34	180.825
				2794.09	155.273
				2795.25	35.6122
				2809.28	129.877
				2815.06	42.3831
				2823.43	323.655
				2824.81	38.5851
				2827.32	94.6116
				2834.27	228.562
				2834.32	55.2037
				2842.47	82.6473
				2848.69	200.971
				2849.32	79.1302
				2852.79	84.2901
				2857.24	137.167
				2863.91	53.3845
				2868.84	181.014
				2876.25	50.653
				2884.32	65.9133
				2889.17	187.959
				2894.98	36.0071
				2898.3	182.109
				2900.92	44.0119
				2911.16	78.9086
				2912.83	133.127
				2918.91	69.6558
				2925.17	52.1377
				2925.22	62.8675
				2926.26	65.8744
				2926.36	269.064
				2934.97	71.5478
				2936.28	191.107
				2940.21	41.5029
				2950.05	152.566
				2950.37	71.8743
				2954.66	235.291
				2958.5	18.2887
				2970.35	124.098
				2972.01	143.405
				2973.46	153.888
				2976.97	21.6322
				2977.43	27.7047
				2979.47	27.9801
				2981.04	60.8749
				2984.61	19.7996
				2988.95	103.458
				2989.6	58.2921
				2993.29	30.3571
				2996.23	178.904
				3000	107.671
				3001.52	112.25
				3005.72	63.5937
				3006.2	113.945
				3007.29	185.214
				3007.72	18.2929
				3017.22	77.2448
				3025.41	139.408
				3026.27	54.9954
				3027.61	56.3805
				3035.72	114.796
				3035.88	112.581
				3037.35	122.112
				3040.23	441.328
				3040.45	179.145
				3047.32	33.3537
				3054.32	239.948
				3056.43	155.071
				3056.85	137.984
				3067.94	125.755
				3068.88	76.7745
				3072.86	147.848
				3074.46	274.281
				3075.25	139.837
				3077.18	46.0095
				3080.84	56.4465
				3082.72	26.3423
				3088.43	59.1134
				3091.97	27.5124
				3098.33	124.146
				3100.65	79.3973
				3108.2	36.5934
				3108.75	34.6425
				3112.19	150.308
				3114.53	101.194
				3115.01	38.5356
				3120.41	234.597
				3120.73	43.6407
				3128.85	50.0418
				3134.48	86.0417
				3136.39	53.689
				3141.45	51.8372
				3143.19	230.808
				3157.01	247.75
				3160.7	149.456
				3162.22	49.5526
				3163.77	62.3211
				3171.13	39.3239
				3172.63	243.289
				3173.75	244.18
				3175.82	141.626
				3177.85	349.19
				3185.27	27.3348
				3193.88	124.946
				3196.38	48.3394
				3196.73	59.4604
				3197.02	58.4851
				3200.54	17.3873
				3212.47	170.469
				3213.71	23.5366
				3214.03	177.641
				3217.73	184.048
				3220.56	21.2043
				3220.79	40.9239
				3224.71	272.094
				3227.11	85.8456
				3230.29	67.8176
				3231.37	63.8941
				3232.9	61.617
				3256.57	151.171
				3256.83	37.8863
				3263.95	73.1111
				3266.06	159.502
				3268.55	30.5863
				3270.34	92.631
				3274.08	48.9401
				3274.92	203.859
				3274.94	159.329
				3277.51	154.833
				3279.18	154.486
				3288.04	42.6573
				3288.33	190.009
				3289.44	235.352
				3293.8	81.1861
				3297.71	70.9654
				3299.24	264.098
				3301	12.0546
				3308.16	50.4566
				3312.76	168.361
				3315.96	195.191
				3317.64	41.2769
				3337.85	233.933
				3338.45	59.3948
				3339.21	150.041
				3349.4	50.9813
				3350.03	29.7664
				3355.7	31.9696
				3363.24	51.6583
				3371.53	59.5808
				3372.37	81.3396
				3397.31	35.9881
				3415.58	28.4751
				3416.5	66.0478
				3416.83	43.7524
				3420.74	135.336
				3421.8	183.792
				3427.31	182.899
				3435.32	173.872
				3438.4	235.216
				3448.67	204.059
				3449.36	133.744
				3449.68	133.049
				3454.31	273.026
				3455.6	21.9104
				3456.26	71.8353
				3461.32	39.8894
				3465.3	234.863
				3481.57	33.2345
				3482.55	100.777
				3485.59	74.5784
				3487.65	115.607
				3490.18	129.701
				3491.46	101.995
				3492.75	74.7621
				3492.79	67.6453
				3510.17	36.1056
				3521.51	38.2634
				3521.6	234.036
				3522.85	93.556
				3526.48	259.43
				3528.26	46.3292
				3536.56	43.4254
				3538.01	100.347
				3547.92	155.767
				3550.66	38.258
				3551	64.0814
				3554.17	32.2716
				3562.42	13.6639
				3562.94	249.269
				3570.5	68.1269
				3574.25	66.1856
				3576.51	103.021
				3581.55	23.8635
				3591.59	196.979
				3597.05	164.506
				3607.36	21.151
				3629.53	58.689
				3635.56	68.416
				3640.08	92.3722
				3652.49	62.4135
				3654.06	102.097
				3657.6	232.114
				3658.58	299.383
				3663.92	44.5448
				3664.66	31.1142
				3666.41	209.912
				3666.56	298.842
				3669.02	102.434
				3674.32	56.5999
				3677.24	134.652
				3677.42	112.222
				3677.5	221.23
				3681.05	251.194
				3688.93	52.9749
				3690.91	58.0056
				3694.22	68.6401
				3701.05	37.8393
				3701.63	61.7141
				3704.22	176.405
				3722.37	40.714
				3722.58	252.684
				3724.18	122.489
				3729.54	59.6706
				3733.77	188.615
				3733.86	120.631
				3736.89	77.6552
				3743.47	42.6582
				3750.95	201.193
				3755.77	149.787
				3755.95	79.7845
				3761.3	30.1969
				3772.48	64.5192
				3772.69	64.6918
				3776.79	111.73
				3781.31	46.4047
				3784.04	206.406
				3793.51	27.3623
				3794.67	297.67
				3827.15	45.7346
				3827.28	106.967
				3830.77	40.0896
				3831.98	159.542
				3838.1	58.3381
				3838.63	51.2774
				3838.63	184.221
				3838.83	254.849
				3841.86	57.1561
				3849.04	253.215
				3849.34	27.3597
				3851.09	82.4515
				3853.28	22.1531
				3861.45	33.8882
				3862.16	43.0414
				3898.94	26.8967
				3902.64	143.185
				3907.11	214.244
				3909.86	77.4878
				3914.84	234.306
				3934.72	69.5564
				3938.52	21.4278
				3941.57	35.5721
				3950.29	173.901
				3955.46	204.556
				3972.73	42.1362
				3976.77	63.5488
				3980.41	240.122
				3988.2	193.927
				4006.28	13.5478
				4012.58	67.4758
				4020.44	38.1014
				4021.55	25.6066
				4024.87	40.3212
				4025.68	42.7534
				4027.34	86.1397
				4036.79	48.3494
				4059.89	242.668
				4102.57	44.0381
				4109.56	50.6233
				4110.45	16.7427
				4119.6	161.11
				4122.42	187.819
				4129.91	50.8994
				4131.09	35.2389
				4133.08	24.0631
				4137.83	24.2623
				4148.9	127.206
				4149.95	164.238
				4150.82	61.4952
				4155.86	109.963
				4166.29	152.422
				4167.96	94.1392
				4171.03	26.6872
				4182.39	50.9916
				4182.58	43.5441
				4183.3	139.229
				4191.88	45.2503
				4212.72	111.569
				4216.18	38.0354
				4224.57	155.987
				4237.89	240.635
				4247.12	68.9021
				4257.59	154.596
				4258.5	94.2709
				4259.27	199.058
				4262.9	116.434
				4265.48	106.958
				4279.21	30.796
				4279.55	64.0063
				4279.56	55.0304
				4281.25	83.9459
				4284.55	132.247
				4285.21	151.249
				4285.36	224.705
				4290.99	19.6439
				4303.75	155.586
				4313.12	41.6726
				4314.04	246.839
				4317.04	148.818
				4321.68	63.3828
				4322.61	93.2633
				4346.26	254.496
				4349.39	71.4659
				4354.13	18.7793
				4363.72	95.6539
				4363.74	32.7839
				4364.29	224.816
				4378.09	139.628
				4379.93	68.993
				4393.08	169.162
				4394.07	177.077
				4400.44	130.923
				4401.12	22.7367
				4414.44	180.301
				4416.41	144.497
				4418.94	246.464
				4435.01	282.329
				4439.85	109.416
				4468.43	124.924
				4481.4	37.7389
				4482.65	29.1823
				4510.11	35.4936
				4511.64	122.686
				4516.62	31.7496
				4520.36	29.1502
				4521.71	31.4587
				4527.25	23.892
				4531.4	31.6869
				4537.28	75.4855
				4540.11	110.383
				4546.9	54.4426
				4553.35	74.4755
				4566.94	33.382
				4585.96	55.6348
				4595.14	205.351
				4600.17	30.5775
				4627.74	79.0226
				4628.52	65.1324
				4628.78	46.2958
				4633.79	78.2084
				4646.22	101.705
				4675.89	34.997
				4680.99	221.804
				4698.27	29.9955
				4699.26	14.1322
				4705.56	28.0487
				4708.78	92.2564
				4724.98	60.8256
				4729.18	51.6663
				4729.2	62.1899
				4732.98	56.3732
				4733.03	195.754
				4733.54	32.539
				4733.6	166.795
				4734.3	34.9347
				4739.14	202.171
				4748.73	30.6294
				4751.62	55.4727
				4766.73	54.5543
				4783.53	308.666
				4789.25	43.7465
				4794.23	250.639
				4798.25	42.7598
				4799.9	29.2142
				4804.19	45.4885
				4810.94	13.4969
				4811.35	118.267
				4816.94	126.846
				4824.19	42.3728
				4828.31	176.053
				4839.55	36.7465
				4848.22	125.512
				4851.78	55.1627
				4855.99	69.551
				4857.47	329.085
				4859.11	11.8727
				4863.16	122.236
				4903.29	91.2445
				4912.54	197.423
				4915.41	47.7393
				4920.87	274.494
				4923.91	31.2362
				4933.74	268.036
				4937.26	250.246
				4939.91	145.964
				4941.28	27.878
				4943.81	69.0171
				4953.1	101.637
				4960.67	253.212
				4966.65	37.0042
				4974.06	31.43
				4978.62	68.5939
				4979.77	55.1641
				4991.07	31.6996
				4994.86	97.6845
				4995.37	35.5665
				5013.84	32.8427
				5015.72	68.4719
				5018.64	131.977
				5018.72	116.687
				5020.92	16.7067
				5021.74	68.211
				5028.97	21.3086
				5039.7	99.745
				5040.26	81.5408
				5052.23	73.2038
				5068.6	240.779
				5070.75	132.222
				5079.75	268.953
				5092.99	206.627
				5100.43	54.6807
				5101.13	77.6424
				5159.97	134.931
				5162.7	31.8665
				5169.94	129.117
				5172.59	178.225
				5178.87	157.158
				5179.04	44.0471
				5186.38	38.9981
				5197.91	284.502
				5202.95	290.959
				5211.79	76.3497
				5219.7	27.2115
				5223.98	48.4748
				5228.99	164.904
				5233.82	187.361
				5241.5	213.631
				5246.84	172.684
				5249.09	54.2164
				5258.31	43.5349
				5270.42	340.768
				5273.09	29.699
				5283.11	73.625
				5286.22	22.2697
				5293.48	304.001
				5303.41	97.5281
				5307.36	118.19
				5309.25	70.0433
				5314.59	179.494
				5328.13	29.724
				5329.2	299.36
				5351.87	22.9265
				5359.28	144.292
				5361.33	154.275
				5373.07	96.8492
				5374.37	83.5003
				5374.86	63.1795
				5380.59	188.64
				5387.52	139.235
				5387.64	80.6669
				5388.09	70.4122
				5389.34	235.799
				5394.25	178.196
				5409.55	42.6494
				5412.67	188.076
				5420.74	63.1586
				5427.75	23.2612
				5427.95	186.307
				5433.93	123.466
				5443.1	22.3589
				5452.02	88.9464
				5464.46	151.598
				5466.92	34.887
				5467.96	80.689
				5472.49	39.9631
				5491.12	151.483
				5503.25	173.563
				5508.59	83.8517
				5510.3	84.4725
				5523.64	185.596
				5526.84	62.8586
				5528.29	73.1229
				5542.72	44.4341
				5546.25	94.9363
				5547.26	215.725
				5547.58	28.5791
				5551.32	70.9523
				5552.53	36.2018
				5554.13	163.653
				5569.79	111.799
				5579.47	140.444
				5589.77	112.263
				5614.44	209.5
				5621.65	34.1272
				5624.98	44.9839
				5641.79	202.591
				5658.67	71.6063
				5663.24	180.579
				5675.36	139.439
				5675.53	217.351
				5692.95	156.863
				5697.41	114.329
				5741.84	49.7819
				5743.64	115.428
				5754.62	93.3802
				5756.83	47.0101
				5766.15	46.7576
				5773.22	165.455
				5775.37	20.2238
				5790.68	38.7917
				5791.45	26.5177
				5827.27	57.9578
				5841.47	36.6533
				5855.34	46.7195
				5855.97	246.991
				5856.89	202.943
				5863.72	59.2269
				5876.96	242.17
				5888.33	73.0003
				5890.08	67.04
				5896.28	58.213
				5906.34	100.523
				5916.49	78.8729
				5918.67	213.671
				5921.61	145.952
				5931.73	186.276
				5933.69	211.155
				5933.93	221.651
				5938.58	35.069
				5943.15	194.753
				5944.2	223.964
				5945.41	84.5611
				5955.3	251.191
				5970.16	255.167
				5974.82	110.419
				5985.63	44.4648
				5985.64	103.066
				5990.12	78.4748
				5992.78	292.23
				5993.34	39.3948
				6000.26	32.0273
				6007.14	39.3569
				6018.42	202.428
				6024.97	135.637
				6060.38	250.093
				6082.4	120.298
				6083.66	84.9465
				6091.98	114.055
				6098.59	199.174
				6105.8	50.4367
				6106.37	287.285
				6137.42	72.7867
				6146.46	28.8317
				6150.23	58.2887
				6160.3	58.9124
				6183.09	71.5594
				6186.63	92.0781
				6210.06	185.785
				6211.6	76.7163
				6213.25	221.837
				6215.99	116.673
				6234.2	26.5039
				6237.45	15.6975
				6251.26	232.718
				6257.29	43.3943
				6259.67	236.049
				6276.87	28.7274
				6283.84	96.4806
				6297.47	61.3816
				6299.76	141.725
				6324.16	373.944
				6340.33	41.6314
				6350.5	135.661
				6404.52	224.977
				6439.41	20.8845
				6453.49	309.602
				6464.03	268.578
				6471.69	123.349
				6477.17	46.3237
				6490.12	19.8565
				6507.34	169.319
				6513.08	178.481
				6516.47	272.266
				6531.37	38.9541
				6534.97	81.2933
				6543.26	90.0194
				6550.58	29.7797
				6566.54	62.8728
				6590.56	181.664
				6591.7	262.029
				6608.14	169.779
				6649.43	122.876
				6714.69	45.5504
				6715.97	195.981
				6724.61	353.988
				6744.53	292.615
				6749.94	34.2494
				6755.21	116.73
				6757.47	65.3124
				6759.32	259.775
				6763.09	89.6863
				6763.25	231.869
				6768.28	43.0036
				6779.89	41.0699
				6782.69	170.948
				6789.25	116.777
				6836.66	253.544
				6836.82	65.5495
				6850.36	367.044
				6869.71	297.206
				6880.78	233.218
				6890.58	38.461
				6895.98	42.5327
				6916.43	72.7249
				6921.98	135.269
				6932.79	213.282
				6939.93	267.167
				6981.32	41.1754
				7000.34	263.591
				7003.55	82.8611
				7010.3	29.9663
				7073.01	37.5502
				7088.48	56.4762
				7095.13	238.56
				7112.68	372.457
				7132.59	54.1851
				7144.15	307.293
				7148.89	47.433
				7163.34	98.2819
				7196.54	97.1787
				7208.11	34.0466
				7209.85	202.642
				7235.04	77.5177
				7254.67	41.1311
				7285.51	36.9068
				7301.28	81.9504
				7308.07	89.5048
				7340.24	38.9763
				7362.92	77.7326
				7376.13	128.62
				7386.3	41.3208
				7418.43	125.528
				7510.23	45.9323
				7527.47	47.125
				7545.24	188.757
				7551.4	55.2225
				7563.28	42.0669
				7631.31	101.253
				7649.82	59.5169
				7664.96	281.66
				7666.37	118.189
				7673.88	28.0032
				7693.95	56.5634
				7789.23	297.924
				7858.33	41.0595
				7924.12	49.3068
				7926.81	44.0838
				7969.16	31.0221
				7969.98	41.3793
				7999.69	45.734
				8055	43.3016
				8067.56	58.8059
				8129.26	37.0179
				8130.18	116.122
				8130.78	80.6656
				8188.36	36.1988
				8205.86	36.3567
				8216.7	37.5562
				8219.3	89.9106
				8238.21	66.6158
				8313.46	48.4651
				8337.74	79.2193
				8353.55	105.792
				8371.81	102.512
				8399.95	100.942
				8411.97	58.7319
				8419.78	105.28
				8429.55	97.3273
				8472.86	79.339
				8488.37	48.9399
				8560.65	128.091
				8597.98	85.589
				8701.02	47.8894
				8753.76	82.2936
				8792.47	90.2319
				8826.71	60.7135
				8869.79	62.0425
				8900.6	52.2683
				8919.82	71.0397
				8951.24	50.1692
				8981.89	191.032
				8994.87	43.4269
				9027.31	97.9984
				9029.82	63.7145
				9039.58	60.9872
				9068.63	43.4081
				9181.43	47.9243
				9240.85	75.4223
				9266.75	76.6706
				9297.66	101.243
				9321.4	24.3671
				9324.2	315.781
				9353.86	111.869
				9389.16	37.6851
				9452.95	137.258
				9471.66	30.7797
				9499.05	68.1451
				9500.68	24.0233
				9510.06	43.7765
				9531.4	80.0177
				9535.25	34.1836
				9555.94	55.9184
				9560.61	63.7612
				9581.66	19.3737
				9607.18	47.9638
				9610.21	69.9345
				9613.7	71.0641
				9643.77	120.364
				9645.17	37.1048
				9694.53	41.9719
				9740.11	53.2635
				9794.09	19.6053
				9797.35	54.1211
				9813.31	33.1428
				9814.92	36.5448
				9837.41	66.2121
				9838.95	63.0172
				9847.89	98.4925
				9883.88	29.4793
				9911.39	58.358
				9968.17	68.1678
				9985.36	90.0003
				9996.24	53.1764
				10056.1	32.8086
				10071.6	24.4836
				10083.6	83.4637
				10091.5	69.2719
				10152.7	27.3147
				10164.7	75.5185
				10207.4	126.862
				10208	40.1246
				10254.8	142.165
				10325.1	92.0537
				10349.7	96.0922
				10376.8	84.2448
				10381.1	36.4096
				10382.4	58.5303
				10465.3	39.1773
				10542.2	51.558
				10551.7	58.5602
				10579.5	35.8228
				10603.8	67.973
				10654.3	114.718
				10660.6	66.464
				10735.6	85.6866
				10819.7	38.354
				10865.5	132.736
				10866.1	86.6801
				10904.1	28.7141
				10905.3	74.0628
				10905.8	36.619
				10929.8	64.1605
				10957.6	36.8871
				10971.6	59.5594
				11033.2	21.4517
				11047	75.8179
				11070.9	33.3569
				11095.6	50.5307
				11119.3	48.9549
				11139.5	44.3934
				11172.1	85.6926
				11172.1	68.8876
				11189	108.478
				11190.2	60.2399
				11255.4	119.922
				11273.1	49.5072
				11277.5	58.9155
				11281.7	42.6985
				11299	139.165
				11313.7	40.1164
				11333.2	48.7792
				11344.2	90.1073
				11364.4	41.0108
				11378	48.2435
				11393.5	132.578
				11394.5	78.0569
				11424.5	44.2305
				11436	59.8222
				11476.3	44.4485
				11513.4	53.3887
				11515	132.452
				11530.7	30.4104
				11561.1	42.5604
				11570.1	34.8546
				11624.9	71.698
				11633.2	74.9455
				11646.1	40.6508
				11681	43.6565
				11711.3	89.9783
				11712.1	99.4022
				11792.4	46.9036
				11817.1	37.7121
				11830.5	44.7076
				11843.8	83.5983
				11876.5	61.8943
				11903.2	78.0745
				11917.7	65.9724
				11938.5	117.659
				11945.3	61.8139
				12001	278.757
				12051.1	123.724
				12065.8	52.5009
				12078.5	103.882
				12109.4	81.0959
				12171	129.956
				12240.8	69.5378
				12243.7	89.673
				12300.8	49.122
				12323.4	55.3562
				12326	65.1658
				12360.7	31.447
				12369.6	38.3575
				12401.6	100.451
				12411.4	35.727
				12418.2	90.461
				12437.8	61.9605
				12452.4	107.213
				12476.1	56.5146
				12490.7	119.245
				12493.1	77.9158
				12507.7	163.124
				12533.1	42.7995
				12565.1	31.3826
				12578.4	21.7412
				12578.4	21.7412
				12593.2	93.6264
				12600.9	17.801
				12600.9	17.801
				12616.1	122.19
				12676.6	43.7434
				12692.3	58.5414
				12697.7	91.1328
				12777.1	71.5667
				12830.7	76.0886
				12857.3	65.2849
				12898.6	39.5803
				12899.2	104.624
				12900.7	64.6424
				12907.8	28.8119
				12923	26.7372
				13007.6	64.0831
				13045.2	123.457
				13058.7	40.2191
				13062.3	59.4838
				13109.6	27.1491
				13116.1	78.4279
				13141.2	59.921
				13152.3	96.4487
				13163.9	149.887
				13200.4	107.514
				13252.6	54.1722
				13260.3	74.692
				13270	52.3299
				13281.1	45.3025
				13348	53.8621
				13367.8	53.9331
				13372.2	71.0802
				13385.6	109.007
				13389.6	75.6351
				13413.1	50.169
				13421.3	119.38
				13421.7	64.346
				13464.8	54.8341
				13487.3	72.79
				13502.3	68.9336
				13510.4	54.8932
				13556.2	88.0197
				13557	37.4782
				13557.7	94.6703
				13575.2	54.1129
				13580.5	62.2209
				13612.6	50.2608
				13629.6	33.9185
				13633.6	62.62
				13634.9	76.1179
				13736	61.7928
				13779	23.0566
				13813.6	97.7998
				13818.3	57.6535
				13902.2	43.4077
				13906	279.528
				13952.2	50.2625
				13958.7	61.4424
				13966.8	39.2613
				14025.4	43.969
				14030.1	82.6694
				14031.2	59.9485
				14032.6	62.2783
				14043.7	125.118
				14058.9	70.4318
				14245	47.6429
				14247.9	91.0419
				14264.1	40.6967
				14269.4	124.971
				14289.3	53.5629
				14294	50.9231
				14294.9	77.0924
				14366.1	93.3095
				14398.4	82.8051
				14451	73.3607
				14482.6	130.163
				14617	59.9834
				14642.8	37.4259
				14663.3	69.0996
				14671.6	68.2139
				14690.9	62.0812
				14705.1	54.1765
				14736.4	112.902
				14762.6	38.4537
				14771.6	80.7654
				14773.7	38.1478
				14801.2	99.7445
				14825.9	127.878
				14834.7	107.966
				14854.6	140.608
				14870	41.1463
				14893.1	80.9084
				14927.4	113.865
				14931.5	64.0464
				14939.7	125.608
				14945	74.7587
				14956	99.4172
				15018.2	54.8609
				15018.2	54.8609
				15018.7	83.0465
				15044.5	51.7043
				15053.3	116.281
				15076.7	95.9068
				15107.5	52.5984
				15119.2	75.7196
				15123.5	41.7156
				15218.4	178.279
				15250.2	34.8517
				15259.9	69.3536
				15268.7	93.0153
				15277.9	117.164
				15278	94.546
				15286.8	46.349
				15292	26.8764
				15321.4	28.9947
				15335	62.3445
				15349.5	39.2508
				15392.9	72.5583
				15411	22.6789
				15413	80.3963
				15432.5	118.378
				15533.4	58.3145
				15551.4	57.5613
				15553.4	114.24
				15575.3	85.0912
				15613.1	52.4409
				15668.8	64.3029
				15714.8	28.1241
				15724	69.2703
				15773.7	81.8453
				15793.7	80.3472
				15848.4	78.6163
				15855.9	76.8885
				15874.3	87.2548
				15875.4	75.8346
				15880.4	32.3588
				15918.2	51.0483
				15921.5	39.2736
				15953.1	18.143
				15955.4	91.0889
				15962.9	131.98
				15992.2	61.3984
				16062	39.614
				16065.9	68.4444
				16130.9	129.539
				16171	102.002
				16174.7	125.557
				16257	31.2881
				16259.4	55.5105
				16355.2	65.6341
				16367.5	80.6122
				16376.5	121.578
				16379.6	44.1894
				16431.7	178.841
				16447.9	79.5647
				16492.5	36.0221
				16503.8	37.0167
				16506.4	49.4507
				16535.4	130.295
				16627.9	66.8524
				16671.3	28.3033
				16689.2	36.584
				16689.2	36.584
				16695.7	88.8717
				16713.2	58.0372
				16777	50.357
				16837	334.641
				16869	162.25
				16893.1	28.9708
				16910.8	63.9588
				16942.5	29.8
				16973.7	38.6861
				16988.1	111.271
				17075.4	131.056
				17102.5	102.948
				17103.3	221.004
				17109.6	88.1389
				17163.4	87.9973
				17195.8	42.4778
				17284.8	69.619
				17324.3	136.911
				17330.8	43.5677
				17378.4	56.0444
				17415.4	99.3094
				17470.7	55.3717
				17511.4	45.6038
				17513.1	87.1225
				17605.9	98.9978
				17649.2	87.7084
				17678.5	28.2679
				17688.5	27.3944
				17688.5	27.3944
				17705.9	91.8778
				17765.4	31.234
				17765.4	31.234
				17768.5	42.121
				17844.2	71.0005
				17893.7	90.2228
				17954.1	26.236
				17965.2	109.841
				18004.2	67.8485
				18071.4	458.675
				18107.4	117.727
				18118.8	24.7476
				18169.1	170.393
				18177.7	32.7925
				18179.9	110.45
				18251	79.8795
				18312.4	122.652
				18343.9	54.7683
				18352.8	29.5204
				18408.3	130.302
				18415.4	73.7171
				18422.8	62.4431
				18441.2	21.537
				18441.2	21.537
				18447.2	38.6885
				18492	35.46
				18492	35.46
				18508.5	210.483
				18731.5	41.6483
				18780.2	158.541
				18863.5	50.9943
				18878.6	86.3266
				18912.8	156.44
				18921.9	40.3208
				18926.2	77.908
				18934.5	72.5196
				18959	410.35
				19015.9	190.412
				19056.5	102.091
				19071.6	44.6272
				19085.7	58.2655
				19109.1	47.9714
				19123.3	306.623
				19166	49.9594
				19172.7	42.6556
				19172.7	42.6556
				19215.1	53.5904
				19217.9	66.3418
				19235.9	17.3415
				19235.9	17.3415
				19239	186.407
				19245.1	22.1468
				19245.1	22.1468
				19290.3	41.7287
				19303.4	78.0447
				19304.5	92.6528
				19332.9	66.7417
				19365.2	35.5303
				19394.4	53.2812
				19441.3	254.804
				19483.9	134.514
				19495.7	49.7988
				19521.5	115.941
				19534.9	43.1747
				19534.9	43.1747
				19559.8	16.1151
				19574.7	73.6644
				19616.3	157.391
				19637.5	39.0085
				19689.6	78.7378
				19735.8	34.1794
				19753.3	97.7245
				19784	123.881
				19787.2	132.859
				19816.8	75.1224
				19834.3	129.321
				19880.4	34.3058
				19919.1	34.2285
				19920.1	35.9981
				19953.9	56.5297
				19987.5	143.795
				19990.8	113.176
				20064.6	80.2773
				20097.6	75.9329
				20146.6	250.279
				20191.4	29.4108
				20198.8	47.3543
				20208.2	135.2
				20223.2	127.436
				20269.7	166.279
				20297.9	96.3471
				20339.6	50.676
				20363.1	87.4403
				20366	33.0459
				20380.6	44.6699
				20402.5	91.7964
				20404.4	91.802
				20450.7	105.488
				20454.4	36.3172
				20485.9	46.7954
				20486.6	36.9781
				20494.2	154.971
				20512	359.524
				20512	205.674
				20565.5	78.0713
				20592.3	47.5619
				20597.9	60.1476
				20610.4	89.4884
				20618.9	142.11
				20632.2	49.8045
				20655.7	71.0002
				20746.4	60.1369
				20777.6	76.8188
				20780.9	96.5197
				20811.6	72.3684
				20827.3	243.014
				20878.2	84.5805
				20915.4	60.4316
				20939.1	51.225
				20947.7	94.3356
				20976.1	28.9898
				20976.1	28.9898
				21004.9	211.237
				21026.8	122.028
				21048.3	181.068
				21160.6	60.2698
				21182	222.908
				21184.1	113.942
				21202.2	97.2284
				21221.7	289.904
				21241.8	41.7827
				21242.2	44.8401
				21266.5	166.134
				21270.9	35.7179
				21415	113.095
				21476.1	87.5124
				21477.5	66.5555
				21494.8	215.883
				21535	27.8818
				21535	27.8818
				21562.6	78.5432
				21571.5	51.2318
				21581.8	64.1349
				21615.9	137.875
				21657.6	126.198
				21685.1	64.4087
				21729.8	64.1718
				21778.5	295.374
				21787	85.0357
				21827.2	39.5344
				21864	102.574
				21898.6	124.66
				21961	25.2912
				22033.4	72.0168
				22034.5	262.794
				22034.7	94.5179
				22041	90.0541
				22045	104.485
				22062.3	29.3599
				22084.5	184.356
				22095.2	48.0158
				22101.1	126.776
				22114.3	127.193
				22201.9	33.2439
				22248.4	256.439
				22311	149.157
				22367.8	40.9064
				22377.6	66.8439
				22388.7	114.532
				22400.5	275.85
				22440.7	63.8076
				22442.3	182.961
				22479.1	178.304
				22480.8	154.803
				22486.2	25.4571
				22486.2	25.4571
				22488.8	45.1076
				22523.1	48.516
				22535.6	228.562
				22570.6	66.7671
				22581	49.2333
				22603.1	46.7564
				22625.7	46.2572
				22686.5	188.018
				22694.4	183.273
				22716.3	289.747
				22727.4	87.3992
				22743.1	201.924
				22757.1	61.0135
				22813.1	79.7001
				22827.5	271.45
				22840	149.028
				22875	91.9997
				22876.5	195.692
				22951.2	52.0456
				22964.2	62.3155
				22969.6	240.425
				22994.2	172.386
				23016.3	27.5059
				23018.6	121.268
				23034.4	54.3886
				23145.1	286.675
				23157.1	60.0796
				23167	42.7501
				23193	47.6424
				23210.1	35.0102
				23228.8	54.2735
				23234.8	80.4008
				23258	197.235
				23341.8	69.9243
				23363.4	54.3709
				23431.4	279.138
				23444.9	191.616
				23461.9	94.4801
				23483.5	58.4172
				23595.5	442.83
				23620.2	40.0014
				23625.4	51.4636
				23629.5	16.0864
				23631.1	145.19
				23686.1	74.7969
				23686.7	33.5457
				23690.3	67.6663
				23724.3	128.627
				23811.1	47.7618
				23811.1	47.7618
				23849.6	93.9039
				23941.1	161.43
				23954.2	47.7183
				23971.9	38.0782
				23971.9	38.0782
				24042.3	41.1645
				24045.1	106.594
				24090.2	189.88
				24142.7	129.216
				24154.7	154.029
				24165.3	103.951
				24183.3	26.842
				24227.2	45.3225
				24259.4	169.49
				24292.7	72.129
				24334.3	41.9279
				24336.2	62.0328
				24358.8	120.637
				24367.2	139.718
				24397.6	300.844
				24419.8	176.156
				24423.2	89.0001
				24441.5	193.428
				24457.1	130.085
				24528.2	44.8539
				24558.2	154.88
[truncated: 4,608 more rows]

## Sheet: fig5a
Figure 5a		same blots stained by two primary antibodies, which were recognized 2nd antibodies conjugated with different fluorophores.
														ratio
														0min	5min	10min	15min	20min	25min	30min	60min	5YF
								WB						1.01966	1.42654	2.34252	3.53796	3.92127	3.877	3.69165	3.11604	0.038933
								1st anti-pTyr rabbit mAb						0.980338	0.993969	2.16733	3.10444	3.60025	3.41178	3.50341	2.90805	0.061437
								2nd IRDye 680RD goat rabbit IgG-specific IgG						1	2.09482	2.91395	3.91303	3.02588	3.22771	2.97617	2.49568	0.071958
								WB
								1st anti-myc mouse mAb
								2nd IRDye 800CW goat mouse IgG-specific IgG

[truncated: 8 more sheets: fig5b-e, fig5f, fig6a-c, fig6d, fig6e, fig6f-h, supplemental fig3-4, supplemental fig6]
